# Supplementary material for: Does codon bias have an evolutionary origin?
Source: Theor Biol Med Model. 2008 Jul 30;5:16. doi: 10.1186/1742-4682-5-16 (PMC2519059; doi:10.1186/1742-4682-5-16)
Supplement: Additional file 1 — CUB Tables – Summary of 113 Species [file 1742-4682-5-16-S1.xls]

## Sheet: 113 Species(#)
			CUF Tables - Summary of 113 Species
				Category				Species		CDS	Codons	Gly	Gly	Gly	Gly	Glu	Glu	Asp	Asp	Val	Val	Val	Val	Ala	Ala	Ala	Ala	Arg	Arg	Ser	Ser	Lys	Lys	Asn	Asn	Met	Ile	Ile	Ile	Thr	Thr	Thr	Thr	Trp	End	Cys	Cys	End	End
												GGG	GGA	GGT	GGC	GAG	GAA	GAT	GAC	GTG	GTA	GTT	GTC	GCG	GCA	GCT	GCC	AGG	AGA	AGT	AGC	AAG	AAA	AAT	AAC	ATG	ATA	ATT	ATC	ACG	ACA	ACT	ACC	TGG	TGA	TGT	TGC	TAG	TAA
			Eukaryotes	Animals	Vertebrates	Mammals		Homo sapiens (human)	hsa	89533	38691091	636457	637120	416131	862557	1532589	1116000	842504	973377	1091853	273515	426252	562086	286975	614754	715079	1079491	461676	466435	469641	753597	1236148	940312	653566	739007	853648	288118	615699	808306	234532	580580	506277	732313	510256	59528	407020	487907	30104	38222
								Pan troglodytes (chimpanzee)	ptr	789	304380	5773	4473	2763	7116	13090	6387	5322	8188	9815	1683	2954	4743	3194	4359	6268	8870	4078	3897	2998	5689	9169	5766	4042	5544	6440	1996	4176	7015	2023	4387	3735	7749	5243	497	2810	3951	189	197
								Mus musculus (mouse)	mmu	44265	20326463	310795	341114	232559	437378	806693	546690	428155	536436	585727	149792	216432	316130	132545	321979	408274	534775	243598	238615	254165	400017	688311	440296	315322	417613	465092	145637	313042	465043	116777	322804	276739	388937	251860	24809	226235	246546	11863	14002
								Rattus norvegicus (rat)	rno	14699	6777566	105579	112395	77010	148442	280195	182064	142036	190309	204112	48526	70187	110239	46512	105819	133333	184447	79663	75284	79983	130044	238352	145005	102241	147295	157137	46780	103772	165804	41973	103278	87521	133811	89158	7533	66182	80428	3389	4215
								Canis familiaris (dog)	cfa	1122	530024	9208	9030	6059	12811	21497	14128	10488	13890	16445	3454	4952	9031	4249	7209	9145	16023	5883	5565	5697	10004	18064	11834	8791	11374	12075	3799	8189	13597	3818	7518	6516	11263	7262	605	5445	7348	243	301
								Bos taurus (cow)	bta	9321	3417817	57050	55701	37726	83020	143269	92555	70339	96779	106500	21650	34715	54740	28502	49016	61814	104046	38489	36481	36730	64448	120838	76569	50033	74031	78271	22920	50511	81439	24332	44783	39240	69243	46741	4747	31559	42722	2230	2535
								Sus scrofa (pig)	ssc	2380	930034	16480	14913	9229	23608	38114	22024	17621	26328	30725	5217	8634	16351	8035	11939	15810	29398	10456	9750	8696	18494	31189	19078	13426	20667	20730	5642	12608	23258	7130	11573	10509	21039	13936	1297	8666	13598	479	630
						Bird		Gallus gallus (chicken)	gga	5818	2639004	41353	46661	30169	51959	108469	82825	67493	65969	73797	20920	34847	35709	23524	50035	55111	59645	30824	32521	29740	53099	91429	72993	45162	59658	61285	23300	44756	58054	19930	42571	35123	43206	31240	2733	23174	34557	1235	1957
						Amphibians		Xenopus laevis (African clawed frog)	xla	12199	5313335	68522	113869	67302	75186	182099	194211	161059	120290	117343	56387	86743	63513	24828	109314	111846	91208	60752	78000	76553	85397	169510	175188	118565	109526	133039	61606	111642	93303	24896	101096	84843	74984	59568	4767	57228	55992	2173	5237
								Xenopus tropicalis (western clawed frog)	xtr	6659	2540211	35945	52881	30828	37940	88183	90310	76234	57752	57953	27781	41231	30490	13310	52465	53279	47261	29762	36077	34069	41266	82270	82335	54356	51111	63433	30057	53473	45121	12082	46674	37953	36179	29295	2538	26212	27770	1244	2879
						Fishes		Danio rerio (zebrafish)	dre	15633	6421178	64476	138309	87803	111982	276736	154568	158958	181025	182914	42196	89127	95215	56357	105737	134258	127724	65166	90599	83490	118736	199260	186968	103149	156228	166099	48314	104999	155022	47931	106863	90983	104431	73658	8271	70789	71256	3284	6362
								Fugu rubripes (Japanese puffer fish)	dfru	993	456532	6174	7498	5047	9593	19395	8253	7220	14617	13425	2091	5076	9072	5169	5729	7760	12655	6430	5168	4338	10441	14103	10201	5125	12938	11614	2797	5553	13545	5026	5454	4821	10083	5823	506	4382	6484	199	287
								Tetraodon nigroviridis (green spotted puffer)	dtni	250	103228	1390	1446	948	2264	4050	1583	1282	3301	3536	429	1178	2437	1327	1220	1743	3024	1674	1177	830	2658	2717	1847	874	3017	2419	530	1159	3095	1218	1095	893	2552	1759	150	1006	1731	41	59
					Ascidians			Ciona intestinalis (sea squirt)	dcin	836	417590	4219	7920	7390	4440	8655	16304	12461	9548	6309	4575	8671	4466	3870	8303	8271	4238	3366	6535	6353	6028	9515	15525	9862	12989	11096	5656	8250	5953	4231	9158	6842	5490	4128	306	5578	4583	142	418
								Ciona savignyi (EST)	ecsv	83	39593	455	812	657	489	808	1416	1068	1101	721	431	685	576	526	645	676	576	338	571	479	627	939	1302	774	1204	1042	452	728	757	509	623	598	724	451	29	398	460	12	42
								Molgula tectiformis (EST)	emte	4	2166	7	50	31	12	22	95	87	34	20	25	47	14	9	31	39	9	11	35	39	32	32	105	116	55	65	29	51	23	12	57	48	14	19	2	27	23	1	1
					Echinoderms			Strongylocentrotus purpuratus (purple sea urchin) (EST)	espu	348	189698	1715	7279	5793	3529	7078	5839	6555	5088	2944	1931	2353	3454	1056	3072	3824	3718	2603	3063	2212	2676	6019	2980	3404	5235	4869	1269	2382	4726	1975	3323	2115	3399	1791	83	1998	1892	118	152
					Insects			Drosophila melanogaster (fruit fly)	dme	40721	21393288	99857	385041	283836	571409	909531	451378	589553	526368	593164	136320	234327	296541	300416	273828	308722	718000	134225	110155	246817	437892	843871	362591	450234	561615	504260	202672	353257	488668	307924	236710	204110	455894	210508	10352	114748	280960	13641	17117
								Drosophila pseudoobscura	ddpo	307	110566	551	1421	1654	4203	4057	1346	2891	2919	3563	413	1379	2597	1486	1220	1660	4118	380	283	707	2028	4975	1446	2287	3815	1868	798	2551	3573	1319	1081	1356	3927	1730	46	426	1242	43	220
								Anopheles gambiae (mosquito)	daga	678	270011	2690	3412	4497	6618	9971	5938	6426	7610	8523	2268	2735	4269	6916	3842	3202	7197	981	1071	2123	4983	9347	3947	3687	8324	6416	2047	3475	7653	6655	2151	1621	5151	3132	176	2399	3922	174	332
								Apis mellifera (honey bee)	dame	234	95222	599	1832	1710	1205	2023	4286	3041	1766	1774	1272	1697	1184	1290	1202	1492	1121	848	2214	1224	1250	1927	3920	3333	1995	2293	1858	2448	1813	1421	1654	1257	1164	1145	68	767	997	30	132
								Bombyx mori (silkmoth)	dbmo	214	58475	175	394	494	1000	929	2295	1522	2061	1483	719	1028	640	917	537	628	918	214	547	547	925	1046	3313	1963	2740	1554	1088	1876	822	1083	747	734	769	448	25	643	722	19	169
					Nematodes			Caenorhabditis elegans (nematode)	cel	24668	11054989	48805	350295	120744	74011	271392	451232	395170	189268	158617	108482	266071	150331	90688	218595	247827	140035	43615	170542	133665	92368	286462	414629	333132	202851	288092	104325	356454	209377	98153	221165	209117	115138	122240	15269	123975	100645	6972	17169
								Caenorhabditis briggsae	dcbr	124	79941	297	3345	920	571	2161	3199	3672	1754	1055	680	1956	1286	617	1271	1816	1052	265	1184	927	591	2033	2777	2124	1759	1890	523	2210	1848	737	1295	1801	1018	767	37	942	666	29	57
					Flatworms			Schistosoma japonicum (fluke) (EST)	esja	201	48520	296	966	1485	469	831	2350	2164	669	525	744	1319	496	271	996	1283	337	214	636	776	285	1081	2309	1811	712	1270	886	1391	584	315	1173	1024	317	543	66	693	261	22	113
				Plants	Dicotyledons	mustard family		Arabidopsis thaliana (thale cress)	ath	79604	30846300	314064	745518	684560	282386	994365	1059501	1130433	531283	535497	306108	840601	393927	278448	539114	873869	319049	338024	584975	432219	349573	1007997	949639	687639	645258	756672	388840	663020	571791	238530	483258	540418	318979	385002	35916	324776	220691	16266	29080
								Brassica napus (rape) (EST)	ebna	578	212420	2470	5868	5142	2691	7168	5592	6409	4671	4207	1564	5384	3481	2417	3679	6515	3328	2296	3291	2315	2765	7322	5868	3487	5867	5182	2331	3973	4708	2041	3138	3571	3284	2776	230	1825	1809	121	227
						rue family		Citrus sinensis (Valencia orange) (EST)	ecsi	94	38879	549	687	760	699	1204	1064	1302	722	822	324	1098	465	317	816	1168	643	594	586	411	455	1329	993	961	835	981	480	956	643	271	594	744	423	579	25	315	339	13	56
						pea family		Glycine max (soybean) (EST)	egma	1104	452941	5881	10073	9510	6118	15072	15113	14764	9276	9752	3463	11758	5408	2767	9676	12177	7322	6068	6710	5640	5107	16481	12264	10071	10309	10226	5786	11372	7420	1937	6755	7741	6437	5911	434	3682	3674	239	431
								Medicago truncatula (barrel medic) (EST)	emtr	18928	5274923	49353	108218	115206	41245	135564	197150	201601	75773	86163	56526	150484	48256	24687	101613	134023	45111	64632	96600	82963	45549	164155	188416	166280	93430	136363	77891	152755	74156	22011	92937	100833	53272	76063	7454	67616	37030	4868	6606
						willow family		Populus tremula (aspen) (EST)	eptp	397	131530	2089	1773	3362	1588	3210	4422	5185	2062	2694	1127	5238	1508	893	2663	3467	1617	1919	1026	1762	1316	3738	3480	3110	2163	3158	2061	3651	2094	476	2849	2575	1612	1479	210	1595	1367	1	186
						daisy family		Lactuca sativa (lettuce) (EST)	elsa	189	57528	669	1546	1332	455	781	2208	1866	441	446	1172	1157	384	356	918	1451	512	392	1019	887	240	740	2148	2142	629	1376	1501	2356	962	279	887	1207	528	988	35	477	163	54	105
						nightshade family		Solanum tuberosum (potato) (EST)	estu	932	381418	3647	9554	8894	3851	10343	13741	15034	5828	5995	4114	11014	4046	1781	8617	11772	4261	4267	5613	5629	3252	12521	12222	11293	6350	9356	5153	11313	5589	1504	6971	8217	3459	4931	338	3987	2573	218	383
						grape family		Vitis vinifera (wine grape) (EST)	evvi	270	99711	1835	2259	2081	1774	3199	2608	2813	1853	2384	799	2288	1456	710	2225	2866	2201	1394	1296	936	1300	3427	2210	1871	1979	2420	1152	2364	2137	531	1394	1697	1701	1538	131	784	1014	60	79
					Monocotyledons	grass family		Oryza sativa (rice) (EST)	eosa	90195	33075862	566670	526100	490466	977096	1274061	714775	836896	928797	802658	224392	513054	664594	883017	573367	647378	1019353	528080	347854	291551	528977	1064043	527006	499593	611471	787553	290367	469067	640012	376194	383016	351707	491830	458283	40380	204920	410147	27954	21858
								Hordeum vulgare (barley) (EST)	ehvu	1318	387666	6526	6112	8017	13855	15501	5971	8310	11269	9670	2632	5715	8159	8643	5466	7141	12646	5117	2274	2865	7078	16166	4161	4133	8844	10182	2701	4568	10010	4689	4097	3171	7607	6459	899	3431	6881	222	198
								Triticum aestivum (wheat) (EST)	etae	1592	585122	10586	9045	7959	18114	22198	9226	10022	16809	14462	3204	8449	12406	12766	9181	9575	18932	7563	3949	3873	9570	22224	6213	6072	12355	14226	4032	7044	14320	5555	5505	5400	11025	7068	856	3048	7829	370	364
								Zea mays (maize) (EST)	ezma	2280	973578	14848	12975	13887	29447	39802	19450	22357	31371	24961	6173	15427	20551	22495	16244	20564	30413	14409	8540	7583	15717	38507	14648	13095	21569	23476	8201	13586	22363	10541	10261	10517	16079	12570	1094	5489	11826	695	486
								Saccharum officinarum (sugarcane) (EST)	esof	119	22938	332	637	485	187	307	873	621	188	184	475	474	161	152	396	584	217	160	439	317	135	344	856	673	233	534	621	898	366	158	333	499	248	405	40	196	78	36	48
								Sorghum bicolor (sorghum) (EST)	esbi	384	195662	3002	2768	2790	5244	7646	4137	4576	5830	4888	1426	2931	4126	4453	3666	4056	5888	2828	1873	1596	3066	6609	3056	2926	3909	4772	1870	2952	4288	2140	2358	2080	3028	2682	178	1260	2329	134	72
					Other seed plants	pine family		Pinus taeda (loblolly pine) (EST)	epta	101	39595	554	915	647	640	1193	1221	1250	719	919	376	903	550	337	903	999	821	398	613	449	534	1209	1038	1013	706	1066	483	902	695	269	680	630	497	616	46	338	389	30	25
								Picea glauca (white spruce) (EST)	epgl	193	120066	1756	2075	3061	1497	4089	3278	4048	1723	2417	1112	3304	1300	721	4094	4486	1910	1660	1803	1788	1938	2829	1290	2923	1712	3110	1246	2613	1397	792	2349	2411	622	1695	149	1443	1236	27	17
					Mosses			Physcomitrella patens (EST)	eppa	332	166404	2728	3919	3245	3117	6308	3937	4591	4107	5268	1588	2954	2115	2912	3421	4040	2926	1838	1525	1848	2337	5772	3037	2975	3371	4559	1330	3394	3508	2065	2018	2575	1942	2275	123	1202	1735	117	92
								Physcomitrella patens subsp. patens (EST)	eppp	85	23679	75	614	633	122	89	1081	706	105	49	542	610	40	83	431	755	68	16	367	379	61	94	1680	1246	188	477	647	1379	115	37	449	629	64	424	3	202	28	5	77
					Red alga			Cyanidioschyzon merolae	cme	207	45066	195	978	1315	349	399	2128	1427	251	845	1115	722	374	381	1324	1324	564	161	767	783	294	446	2192	1340	318	1311	884	1570	709	298	891	651	335	873	69	498	104	45	93
				Fungi	Ascomycetes	Saccharomycetes		Saccharomyces cerevisiae	sce	14374	6511964	39230	71034	155345	63684	125264	297191	245031	131713	70084	76661	143671	76454	40267	105545	137737	81955	60209	138740	92246	63472	200886	272927	232548	161656	136644	116024	196148	111678	51972	115724	131748	82630	67560	4295	52733	30943	3265	6799
								Saccharomyces paradoxus	dspd	96	38291	191	458	562	384	605	1599	1527	664	338	369	707	446	101	600	761	386	380	806	484	372	960	1941	1710	780	899	984	1251	696	287	641	623	449	461	14	391	240	52	30
								Saccharomyces mikatae	dsmi	3	1394	9	14	40	23	35	61	46	21	18	14	32	24	12	18	25	21	19	26	18	13	44	63	44	35	46	26	39	25	10	23	22	16	24	1	19	2	1	1
								Saccharomyces bayanus	dsba	73	35311	289	298	1062	395	673	1448	1017	841	465	312	796	612	218	510	790	757	295	828	362	316	1100	1249	956	963	785	545	965	896	316	479	606	541	426	20	350	171	22	31
								Ashbya gossypii (Eremothecium gossypii)	ago	4709	2315585	31824	20573	30052	55021	95673	55920	54961	75399	61375	20135	31881	36665	61434	39505	34433	46136	19122	21192	18554	38103	90147	40623	37081	57647	50537	26825	39518	50171	38133	28017	25928	33765	26015	1582	11375	20329	1650	1477
								Kluyveromyces lactis	dkla	5217	2488222	15584	31321	62715	16811	49356	116261	104063	45846	31914	30199	56806	30164	14292	42888	55823	25827	19274	54798	34118	20012	80967	94295	77342	60508	51829	37760	68923	50695	19031	41380	53930	30623	27101	1870	20942	10086	1037	2310
								Kluyveromyces waltii	dkwa	5	1731	14	15	25	19	79	74	50	49	28	22	30	12	25	31	22	18	16	33	27	21	62	36	47	37	42	28	21	34	26	27	15	24	22	2	9	15	2	1
								Debaryomyces hansenii	ddha	6182	2865738	19718	43724	65836	19784	50082	137747	123557	53066	27490	32509	67813	26868	16023	49303	55563	26160	19483	64026	43772	22262	99193	111879	127388	63625	56971	59110	98574	43787	22160	47259	55817	31300	28366	1212	23189	10116	1931	3039
								Candida albicans	cal	1136	626015	4888	8634	18359	2786	7449	31178	27374	8409	6526	5381	18927	5717	1340	10007	17150	7378	1797	13621	10888	2895	11523	30617	26632	11370	11409	9023	25385	8474	2459	11770	19089	8467	6853	180	5888	1102	332	624
								Candida glabrata	dcgr	138	2607853	14527	25863	71059	23399	68849	107474	103218	57219	34062	31966	55583	30239	15215	42459	56174	30268	22906	60071	40144	26306	98616	92326	88500	68168	57795	51980	71792	46116	15854	50520	53739	30461	25871	1399	20165	10335	1221	2545
								Yarrowia lipolytica	dyli	5967	2945919	12883	61597	48902	64272	136241	55382	63259	112759	75765	11840	46530	63401	26190	32999	75193	96219	7208	24674	19861	28855	136914	36672	26184	92161	66620	6342	66134	71810	25021	30844	47842	75551	35555	1148	17849	17903	2325	2494
						Schizosaccharomycetes		Schizosaccharomyces pombe	spo	6107	2858875	12615	45345	61439	23812	60180	126952	108601	44863	23791	35374	82969	30447	15402	45577	85215	32863	14557	32178	42559	26232	70107	113850	97466	51006	59424	38569	100238	36102	18752	40854	65809	30607	31654	1221	25772	15946	1279	3607
						Sordariomycete		Neurospora crassa	dncr	3950	2045288	22364	27728	37482	59371	87331	45838	49089	66536	31685	11037	28336	50857	35288	25682	43247	73636	24212	16159	17711	35633	82624	23834	21084	55223	44596	8310	28642	54183	27680	21951	22837	50546	26820	1595	6850	15773	1090	1264
								Magnaporthe grisea	dmgr	191	104016	974	1346	1744	3487	4224	1745	2029	3717	1705	592	1406	2877	1756	1644	1817	3896	1195	613	690	2140	3685	1174	993	3204	2554	664	1491	2891	1544	1195	1065	2327	1368	78	345	974	39	74
						Eurotiales		Aspergillus fumigatus	afm	661	342521	3524	4878	6388	8793	12581	7770	8859	10206	5844	1884	5053	8807	6267	5136	7645	9947	1997	2485	3219	5356	11648	4796	4920	8009	7253	1589	5936	9689	4175	4037	4675	7253	5078	282	1608	2677	200	179
								Aspergillus oryzae	aor	12363	5584195	66021	91946	105800	120432	187615	149692	164435	146366	96298	44205	94436	117359	90140	103729	126389	140206	38540	42777	60116	80058	164236	93644	93474	115057	121705	41678	103112	143030	67653	78046	80139	106322	85417	4694	33453	39687	3608	4061
					Basidiomycetes			Cryptococcus neoformans JEC21	cne	6587	3529040	40974	60022	84344	66266	115439	117346	100209	88939	50554	30457	55628	77920	53516	57473	95211	90181	43460	41179	37220	40790	110719	72203	52636	66762	76126	25022	59281	85458	33649	46852	60090	62557	48651	1799	19515	16969	2120	2668
					Microsporidian			Encephalitozoon cuniculi	ecu	1995	718636	15237	19092	4307	8114	38664	19394	17366	21776	17384	7185	14927	11018	5549	14703	6735	9180	20713	17484	7013	14403	38302	12457	11180	16737	21549	17546	14978	15329	6838	10292	5127	7058	5655	747	5174	9493	539	709
				Protists	Cellular slime mold			Dictyostelium discoideum	ddi	3369	1962284	1704	17178	72408	4294	18267	94917	92300	8437	4602	26791	50431	7691	1178	35095	23482	8328	2495	38901	44195	4775	23478	119098	185294	21151	32650	36798	98937	23014	1953	57542	42753	16608	14921	161	25374	2919	174	3034
					Alveolates	Apicomplexa		Plasmodium falciparum	pfa	4098	3032432	8453	38424	36209	3946	31553	187584	168777	26150	14584	48344	47199	7336	3175	25702	25220	6358	13040	48219	61480	11997	64777	289906	373023	60435	66383	151362	108753	18990	11369	65679	32210	14481	14850	878	46209	6907	413	2807
								Cryptosporidium parvum	cpv	642	403053	2300	10015	6421	2171	7779	20302	16441	4309	1972	6356	9809	1925	758	7041	6837	1584	2794	10354	7431	3458	10432	19555	23369	6786	7566	9844	19875	4269	1043	8227	8711	2199	3602	95	5292	2615	134	413
								Theileria annulata	tan	169	52163	103	1060	451	360	1338	2223	2505	1481	234	632	1830	1768	85	922	587	1159	515	463	271	234	3939	2830	1221	783	843	345	507	403	51	599	1058	1793	548	1	358	53	9	160
					Euglenozoa			Trypanosoma brucei	tbr	5119	2620035	36403	40913	59422	38919	99694	83092	73685	59345	75149	32889	60091	29827	54186	60729	54558	47716	26190	17943	39575	35494	69658	54017	47750	50191	61417	26138	49806	30276	38827	45512	34093	31642	28664	1872	28601	29532	1387	1853
								Trypanosoma cruzi	tcr	736	319915	4775	4115	5821	8228	14418	7823	7316	8500	11556	1986	5777	4271	9372	6351	5471	8060	2317	1406	3455	4807	11020	5138	5222	6580	7977	1727	6898	4540	7462	4878	3275	4673	3554	384	2162	3914	165	185
								Leishmania major	lma	1172	718725	8049	4391	8448	22514	34735	8150	10197	24180	26080	3945	6250	13407	34468	13781	12897	24499	3707	1760	5007	22299	20973	4325	4112	15225	16278	1964	6479	13426	16577	6921	4742	11969	7538	497	2806	9996	415	260
					Entamoeba			Entamoeba histolytica	ehi	352	147992	384	6169	2552	96	942	9703	6681	1236	388	2494	6199	636	79	4082	3984	395	231	3891	2533	245	2496	9484	7124	1180	3948	2156	8779	877	159	4067	3784	423	1350	51	2817	302	12	288
			Prokaryotes	Bacteria	Proteobacteria	Gamma/Enterobacteria		Escherichia coli K-12 MG1655	eco	4629	1445921	16255	12413	35700	41296	25669	56532	46650	27186	37188	16030	26611	21798	47214	29960	22541	36443	2144	3417	13376	22784	14831	48324	26426	30545	39775	7181	43849	35528	20918	11212	13234	32999	21918	1389	7700	9192	344	2896
								Salmonella enterica serovar Typhi CT18	sty	839	303585	2632	2353	9463	6786	4772	10655	12960	6279	4623	4559	7075	3607	9440	7063	9052	5811	567	973	2997	3900	3804	14049	7638	11356	4927	2518	8321	6949	3617	4594	6979	8314	2260	201	1041	862	52	586
								Yersinia pestis Antiqua	ypa	4364	1365138	21393	8664	35530	32036	27995	47243	49802	19828	30807	15009	25950	21120	32507	28863	26725	36716	2795	4383	17529	19626	16478	43681	32909	22607	36105	10553	41467	31996	16657	13194	14529	29520	18508	1331	7532	6524	606	2427
								Shigella flexneri 301 (serotype 2a)	sfl	301	1288598	13954	11456	31311	36250	24144	50853	39997	24593	33443	14180	23522	19438	40984	26105	20628	32255	2664	3897	11735	20191	14503	44327	22786	27477	35499	6530	36861	31584	18578	10006	12019	28076	19914	1284	6984	8644	349	2812
								Buchnera aphidicola APS	buc	576	189591	648	4555	4274	789	951	9480	7197	978	736	3687	4131	647	580	3638	3707	527	212	2988	2824	604	1530	17150	11665	1884	4054	8051	11963	1793	453	3704	3915	553	1708	65	1885	416	75	436
						Gamma/Others		Haemophilus influenzae (serotype d)	hin	1791	553895	4105	6026	15530	10692	6094	29917	23633	4341	11115	10349	11287	3551	9251	18062	11788	5966	282	2221	6732	4850	3972	31097	20596	6849	13168	3384	27851	7985	4950	8760	8826	6180	6318	167	3716	1977	267	1358
						Beta		Neisseria meningitidis MC58 (serogroup B)	nme	2063	599589	4460	5141	9893	26892	7406	29371	13452	18051	10703	6168	9734	13937	17453	12156	5504	25376	2186	1631	2869	9932	6254	27525	9098	15499	14501	3333	13118	18541	7960	3893	3610	15839	7024	756	1803	4522	239	1068
						Epsilon		Helicobacter pylori 26695	hpy	1566	498249	10721	3079	4739	10087	9095	25086	17289	6444	13571	2863	7658	3827	10028	3690	13330	6890	4229	4598	4836	13398	10183	34263	16484	12483	11093	4613	17677	13481	4843	3396	6638	6875	3509	432	1872	3586	261	873
						Delta		Geobacter sulfurreducens	gsu	3447	1142740	24949	13655	11888	45980	46002	27948	20644	40336	38287	6684	12900	31111	27806	13683	9892	65638	7305	2965	3869	16686	34198	12467	9037	24227	26697	4634	12586	46200	15822	4379	4737	38801	11478	1808	2971	11208	893	753
						Alpha		Rickettsia prowazekii	rpr	909	313264	1794	4644	8972	2094	4151	13899	13583	1608	1897	8096	6643	1190	1331	8343	8545	1054	1076	4763	5947	2085	4838	21075	17752	3161	6673	13955	16150	3510	1189	5828	8135	1456	2188	142	2553	773	163	604
					Acidobacteria			Acidobacteria bacterium	aba	4777	1684084	18985	25088	19213	69289	47538	48406	36310	51962	52643	12158	21493	40621	73718	26330	20878	55310	3747	2954	8319	28738	51128	24004	18684	40773	38290	3308	25808	58313	37242	9213	11508	40632	22810	1330	3454	11715	1866	1581
					Firmicutes	Bacillales		Bacillus subtilis	bsu	4960	1566692	17274	34094	20110	36323	35918	76708	52036	29855	27321	20948	29733	26877	31521	33567	29653	24948	6153	16571	10324	22279	32587	76811	35106	27768	41817	14709	56802	42263	23282	34592	13616	13698	16164	1191	5660	6664	717	3037
						Lactobacillales		Streptococcus pneumoniae TIGR4	spn	2125	602990	5141	12278	16178	5459	12558	30792	22135	10763	7344	8689	16537	9103	4814	12322	18337	9531	1205	4247	9126	4943	14787	26042	17790	8494	14464	4270	23814	15159	3647	11181	10908	7258	5486	340	2659	1010	511	1274
						Mollicutes		Mycoplasma pneumoniae	mpn	688	240348	2148	1538	6700	2840	3524	10077	7294	4609	4512	3308	5091	2652	2661	3306	6053	3958	680	967	5058	2555	9405	11119	6020	8877	3757	1308	11079	3471	1899	2492	4642	5257	1396	1451	1293	506	193	495
					Actinobacteria			Mycobacterium tuberculosis H37Rv	mtu	4067	1368699	26315	13538	25720	69340	41845	22152	21545	57781	54923	6496	10976	44685	66430	17582	14919	81747	4364	1769	4859	19838	20848	7240	7255	27342	25260	2991	8869	46422	21427	6241	5028	48162	20002	2221	3036	9046	1206	640
					Planctomyces			Rhodopirellula baltica	rba	1	2314003	23769	39230	44927	64583	47209	91565	67379	76331	50188	6582	43161	64320	68695	38999	40684	65299	5432	6946	17716	35931	38049	40861	26581	51157	52166	3256	35765	75052	46595	19002	19155	50301	35623	4680	9848	19490	1488	1157
								Chlamydophila pneumoniae AR39	cpa	1110	364889	4478	9679	5056	3456	8593	15442	12064	4320	4240	5989	7441	4685	2994	7151	11076	4101	1638	3982	4292	3196	7653	14836	9252	4652	6862	4998	12670	7531	2776	6295	6398	3741	3665	186	3739	2087	334	589
					Spirochete			Borrelia burgdorferi	bbu	1639	434334	3206	8628	5544	3340	7531	22626	18112	4479	2367	6437	12023	1061	1076	7770	8330	2064	2594	8843	7123	4633	9593	37244	26349	6372	7872	16939	24214	3361	974	7829	7111	2388	2020	287	2193	1095	315	1037
					Cyanobacteria			Synechocystis sp. PCC6803	syn	3769	1209580	21360	15550	24256	27094	19340	54114	39203	21658	34003	12794	20358	13555	18376	13017	24360	45608	5777	5452	18048	12390	15552	36464	30808	18297	23623	5847	48440	21754	9385	8375	16726	31688	18732	760	7646	4695	1326	1683
					Bacteroides			Bacteroides thetaiotaomicron	bth	4816	1878135	12827	50343	38979	24678	34190	87867	61651	42062	31239	40978	25435	20242	18153	36783	38117	35105	5336	13056	22490	19352	48059	77136	59602	38831	50799	30465	48972	49627	20800	29967	29123	26987	25571	971	12737	10191	672	3173
					Green sulfur bacteria			Chlorobium tepidum	cte	2255	634733	5856	6576	8096	27433	23845	18508	13238	19420	17765	2987	7688	16526	19267	7698	7672	23796	3417	2611	2490	11236	18997	14343	6053	15544	16982	2138	10551	27072	9575	3054	2626	16563	6922	1292	1388	5882	203	760
					Green nonsulfur bacteria			Dehalococcoides ethenogenes	det	1580	440423	7323	4154	9515	12519	9249	19297	12298	10052	7774	9512	7601	4743	4619	6115	10132	17475	2710	2495	3698	7721	9511	16144	8780	8245	11192	13194	10970	7227	2013	3351	5878	11807	4527	356	2177	3775	427	797
					Deinococcus-Thermus			Deinococcus radiodurans	dra	3109	963237	19903	5452	7238	55578	30831	24227	5439	43108	46124	2314	3718	22412	44969	6282	8808	56818	2213	1147	4463	22883	18600	7718	3637	19524	16997	829	9692	21056	16725	2180	3671	33234	13308	1990	1170	5307	319	800
					Hyperthermophilic bacteria			Aquifex aeolicus	aae	1553	491074	4882	16465	7636	3966	16418	30766	7954	13185	7537	12459	14782	4130	6702	8226	7763	6077	12723	9389	3850	3867	23970	22228	5350	12346	9162	22535	8532	4789	6007	4286	4779	5559	4590	571	1897	1979	194	789
				Archaea	Euryarchaeota			Methanococcus maripaludis	mmp	1722	492445	3571	17322	8140	4103	3443	36457	19386	8097	2440	12109	17593	2201	2222	17620	6949	1714	3378	8788	5049	3384	4712	38715	17958	9712	12608	14173	23817	8141	2934	9535	8313	3585	3191	135	4054	2641	130	1466
								Methanosarcina acetivorans	mac	4540	1420978	25438	38312	17472	21272	35211	77724	41126	34457	19822	25149	29649	22643	10074	36157	25626	25581	20523	18141	14588	17585	32353	60458	32373	31092	33165	30038	38168	36096	11140	22347	19308	24154	14957	2099	8262	9554	237	2217
								Methanosarcina barkeri	mba	3625	1131217	14793	32889	16451	15500	25374	60710	35826	22925	13197	23437	26286	14095	6724	30385	23619	16231	13320	16043	13498	11909	25674	53515	32196	22185	26231	26668	37221	23538	7271	20411	19494	14660	11724	1396	7236	6767	164	2067
								Methanosarcina mazei	mma	3371	1024904	17388	28563	12916	14966	24988	58431	29074	24600	13251	19259	22990	15083	6481	29380	20399	15977	17136	14472	9371	12758	22374	47283	24019	20428	24470	24752	30656	22789	6123	17614	14296	14204	9586	1445	5688	7043	126	1800
								Methanococcoides burtonii	mbu	2273	689753	6510	15636	17844	8603	17963	32319	30922	12574	10706	13040	16320	10171	4204	22518	13265	6600	7990	8335	8234	6001	19356	24990	19729	11831	20372	19457	18819	19729	4284	13891	10143	9011	5994	1198	5309	2938	48	1027
								Methanospirillum hungatei	mhu	3139	1017233	17346	28153	18653	10159	29735	38942	42238	16213	12415	13646	20835	19649	7951	31914	13773	17096	8663	10590	9917	5807	19840	31294	23574	13057	26412	18128	32912	35564	8411	13950	11543	24711	10709	1383	9057	4898	313	1443
								Methanosphaera stadtmanae	mst	1542	498161	832	15106	12887	696	3187	30608	26606	3624	2225	16007	12565	614	129	16198	8615	869	1231	9989	9806	654	5585	34872	29424	7775	11127	25205	22362	3518	377	20943	10126	1987	2742	165	5561	278	281	1096
					Crenarchaeota			Aeropyrum pernix	ape	1701	494134	13039	6092	7703	16830	32150	5526	6979	14636	15407	7249	11880	11626	10506	7221	12224	18131	25920	5636	2838	12065	16183	4221	1900	7641	9738	18574	4099	5345	5103	4878	4067	6659	6493	393	906	2406	929	379
					Nanoarchaeota			Nanoarchaeum equitans	neq	536	152109	1579	2525	2347	1586	2920	9020	5799	1733	772	3821	4030	441	784	2782	3098	1198	1807	3742	1184	1390	2831	13575	5289	2688	2475	10111	4596	1141	251	2522	2364	1085	1458	111	792	439	120	305
			Viruses	virus				Acanthamoeba polyphaga mimivirus	vir1	908	343707	601	7568	7097	627	2055	16793	19457	3847	1467	5158	8246	2422	633	3975	4661	1241	841	6120	6136	694	3506	27371	25709	4704	7294	8294	21174	4339	954	7615	7644	1795	2532	195	5383	788	125	588
								Emiliania huxleyi virus	vir2	472	123475	956	1997	2542	967	1842	4424	4775	2256	1324	2682	2713	1173	1495	4031	1319	1019	333	966	1686	542	2764	4331	4722	2108	3773	2086	4964	1879	1420	3561	1975	1415	1343	88	1431	819	91	293
								Canarypox virus	vir3	348	113255	298	2078	1709	271	1435	5254	5808	1432	694	3439	2225	422	540	996	1993	354	596	2775	2289	733	2537	6966	5682	2818	2928	6538	3227	1132	793	2036	2760	642	740	61	2000	571	60	227
								Ectocarpus siliculosus virus	vir4	231	74188	1017	1171	1228	1411	2261	2107	1586	2959	1938	665	1190	1768	1690	1138	980	1831	946	876	615	1137	2463	1893	931	2096	2055	729	1112	1904	1533	1020	659	1373	719	97	671	876	43	91
								Paramecium bursaria Chlorella virus	vir5	719	142489	1656	2448	3092	909	1919	5339	4370	2872	2303	2520	3399	1920	1856	2753	1913	1315	1006	2017	1777	977	3665	6554	4361	3793	3814	3347	4028	2909	2319	2777	2275	1929	1692	267	1656	929	117	335
								Human herpesvirus	vir6	1089	345057	12567	2791	2769	9977	12383	3815	2558	13471	9830	2487	3723	8702	12243	2536	2085	21151	1143	625	1167	6342	3852	1978	914	6421	6680	1438	3228	7179	7858	2439	1331	14396	3944	248	2368	3773	522	317
								Human immunodeficiency virus	vir7	18966	5435446	102527	187287	42578	59683	134106	231895	118942	95546	81416	146838	43387	43227	23562	156080	86407	57972	93849	214849	86441	85432	130849	178032	188910	103077	120969	184762	99413	63085	16831	157927	81387	67043	163292	4725	81515	41988	7467	6733
								Simian immunodeficiency virus	vpr8	1412	369426	5758	11431	3074	4836	12463	14942	8833	5022	4780	6741	2850	3404	2627	10311	5713	3713	7019	13618	3136	3356	11030	11935	10321	7004	7706	8120	5284	4682	1307	10069	7307	3975	10431	500	6725	4773	295	609
								Influenza A virus	vir9	30780	12618986	228788	375822	123091	114391	394588	510177	328866	254797	247449	158220	169085	139935	56133	305935	193865	161134	230454	401551	179892	193865	277920	457854	393700	295956	478705	306630	297994	229626	60445	350953	232473	164483	205482	9572	94040	140838	6310	14899
										690700	288600157	3598776	5477754	4451391	5445255	9756293	9209632	8195141	6731842	6428801	2695055	4781792	4280999	3487704	5031084	5779334	6432441	3071603	3953550	3473736	4391636	8869890	7946577	6514892	6036774	6909100	3373624	5925942	5905801	2486009	4473401	4084032	4619047	3675912	308407	2509240	2810369	183171	281718
[truncated: 26 more columns]
