# Supplementary material for: Does codon bias have an evolutionary origin?
Source: Theor Biol Med Model. 2008 Jul 30;5:16. doi: 10.1186/1742-4682-5-16 (PMC2519059; doi:10.1186/1742-4682-5-16)
Supplement: Additional file 2 — Calculation of Codon Usage Bias (CUB) – Explanation and Example. The 64 codons were sorted in to 21 subgroups (fractions) corresponding to the 20 coded amino acids and the stop signal. The sum of synonymous codon frequencies were always regarded as 100% i.e. the sum of all codon frequencies is 2100% (color coded columns). The fractional frequency (CUFij %) of a synonymous codon is the contribution of that codon to this 100%. The theoretical, natural frequencies of the synonymous codons is regarded as equal to each other (for example the natural fractional frequency of each synonymous codon of Arg is 100%/6 = 16.7%). The difference between this theoretical (calculated) frequency and the real (counted) fractional frequency of a codon is the CUBij %. However it is necessary to use the |CUBij %| value instead to be able to calculate and compare the total CUB values of entire proteins (i.e. the sum of 64 CUB values). A theoretical extreme case of codon usage is when only one of all synonymous codons is used (CUB% 1 max column). The maximal possible CUB of all codons will in this case be 2416.7%, which is regarded as the CUFmax. In the real case of Homo sapiens the sum of fractional frequencies is 456, which is 18.9% of the theoretical CUBmax. [file 1742-4682-5-16-S2.xls]

## Sheet: Sheet1
			Calculation of Codon Usage Bias (CUB) - Explanation and Example
							Equal (random) usage of synonymous codons					Homo Sapiens
			Codon	Amino Acid	AA		rCUFij % of fraction	CUF % (1max)	CUB %	max |CUB|		codon #	CUFi(/1k)	CUFij (%)	rCUFij % of fraction	CUB (%)	|CUB %|	CUBmax (% of 2416.7)
			GCA	Ala	[A]		25	100	-75	75		614754	15.89	23	25	-2	2	0.0827575
			GCC	Ala	[A]		25	0	25	25		1079491	27.9	40	25	15	15	0.620681
			GCG	Ala	[A]		25	0	25	25		286975	7.42	11	25	-14	14	0.579302
			GCT	Ala	[A]		25	0	25	25		715079	18.48	27	25	2	2	0.0827575
			AGA	Arg	[R]		16.6667	100	-83.3333	83.3333		466435	12.06	21	16.6667	4.34	4.34	0.179584
			AGG	Arg	[R]		16.6667	0	16.6667	16.6667		461676	11.93	21	16.6667	4.34	4.34	0.179584
			CGA	Arg	[R]		16.6667	0	16.6667	16.6667		239573	6.19	11	16.6667	-5.66	5.66	0.234204
			CGC	Arg	[R]		16.6667	0	16.6667	16.6667		405748	10.49	18	16.6667	1.34	1.34	0.0554475
			CGG	Arg	[R]		16.6667	0	16.6667	16.6667		443753	11.47	20	16.6667	3.34	3.34	0.138205
			CGT	Arg	[R]		16.6667	0	16.6667	16.6667		176691	4.57	8	16.6667	-8.66	8.66	0.35834
			AAC	Asn	[N]		50	100	-50	50		739007	19.1	53	50	3	3	0.124136
			AAT	Asn	[N]		50	0	50	50		653566	16.89	47	50	-3	3	0.124136
																0
			GAC	Asp	[D]		50	100	-50	50		973377	25.16	54	50	4	4	0.165515
			GAT	Asp	[D]		50	0	50	50		842504	21.78	46	50	-4	4	0.165515
										0
			TGC	Cys	[C]		50	100	-50	50		487907	12.61	55	50	5	5	0.206894
			TGT	Cys	[C]		50	0	50	50		407020	10.52	45	50	-5	5	0.206894
										0
			CAA	Gln	[Q]		50	100	-50	50		473648	12.24	26	50	-24	24	0.99309
			CAG	Gln	[Q]		50	0	50	50		1323614	34.21	74	50	24	24	0.99309
										0
			GAA	Glu	[E]		50	100	-50	50		1116000	28.84	42	50	-8	8	0.33103
			GAG	Glu	[E]		50	0	50	50		1532589	39.61	58	50	8	8	0.33103
										0
			GGA	Gly	[G]		25	100	-75	75		637120	16.47	25	25	0	0	0
			GGC	Gly	[G]		25	0	25	25		862557	22.29	34	25	9	9	0.372409
			GGG	Gly	[G]		25	0	25	25		636457	16.45	25	25	0	0	0
			GGT	Gly	[G]		25	0	25	25		416131	10.76	16	25	-9	9	0.372409
										0
			CAC	His	[H]		50	100	-50	50		583620	15.08	58	50	8	8	0.33103
			CAT	His	[H]		50	0	50	50		419726	10.85	42	50	-8	8	0.33103
			ATA	Ile	[I]		33.3333	100	-66.6667	66.6667		288118	7.45	17	33.3333	-16	16	0.66206
			ATC	Ile	[I]		33.3333	0	33.3333	33.3333		808306	20.89	47	33.3333	14	14	0.579302
			ATT	Ile	[I]		33.3333	0	33.3333	33.3333		615699	15.91	36	33.3333	3	3	0.124136
			CTA	Leu	[L]		16.6667	100	-83.3333	83.3333		276799	7.15	7	16.6667	-9.66	9.66	0.399719
			CTC	Leu	[L]		16.6667	0	16.6667	16.6667		759527	19.63	20	16.6667	3.34	3.34	0.138205
			CTG	Leu	[L]		16.6667	0	16.6667	16.6667		1539118	39.78	40	16.6667	23.34	23.34	0.96578
			CTT	Leu	[L]		16.6667	0	16.6667	16.6667		508151	13.13	13	16.6667	-3.66	3.66	0.151446
			TTA	Leu	[L]		16.6667	0	16.6667	16.6667		294684	7.62	8	16.6667	-8.66	8.66	0.35834
			TTG	Leu	[L]		16.6667	0	16.6667	16.6667		498920	12.89	13	16.6667	-3.66	3.66	0.151446
			AAA	Lys	[K]		50	100	-50	50		940312	24.3	43	50	-7	7	0.289651
			AAG	Lys	[K]		50	0	50	50		1236148	31.95	57	50	7	7	0.289651
			ATG	Met	[M]		100	100	0	0		853648	22.06	100	100	0	0	0
			TTC	Phe	[F]		50	100	-50	50		789374	20.4	54	50	4	4	0.165515
			TTT	Phe	[F]		50	0	50	50		676381	17.48	46	50	-4	4	0.165515
			CCA	Pro	[P]		25	100	-75	75		653281	16.88	28	25	3	3	0.124136
			CCC	Pro	[P]		25	0	25	25		767793	19.84	32	25	7	7	0.289651
			CCG	Pro	[P]		25	0	25	25		268884	6.95	11	25	-14	14	0.579302
			CCT	Pro	[P]		25	0	25	25		676401	17.48	29	25	4	4	0.165515
			AGC	Ser	[S]		16.6667	100	-83.3333	83.3333		753597	19.48	24	16.6667	7.34	7.34	0.30372
			AGT	Ser	[S]		16.6667	0	16.6667	16.6667		469641	12.14	15	16.6667	-1.66	1.66	0.0686887
			TCA	Ser	[S]		16.6667	0	16.6667	16.6667		471469	12.19	15	16.6667	-1.66	1.66	0.0686887
			TCC	Ser	[S]		16.6667	0	16.6667	16.6667		684663	17.7	22	16.6667	5.34	5.34	0.220962
			TCG	Ser	[S]		16.6667	0	16.6667	16.6667		171428	4.43	5	16.6667	-11.66	11.66	0.482476
			TCT	Ser	[S]		16.6667	0	16.6667	16.6667		585967	15.14	19	16.6667	2.34	2.34	0.0968263
			TAA	Ter	[end]		33.3333	100	-66.6667	66.6667		38222	0.99	30	33.3333	-3	3	0.124136
			TAG	Ter	[end]		33.3333	0	33.3333	33.3333		30104	0.78	24	33.3333	-9	9	0.372409
			TGA	Ter	[end]		33.3333	0	33.3333	33.3333		59528	1.54	47	33.3333	14	14	0.579302
			ACA	Thr	[T]		25	100	-75	75		580580	15.01	28	25	3	3	0.124136
			ACC	Thr	[T]		25	0	25	25		732313	18.93	36	25	11	11	0.455166
			ACG	Thr	[T]		25	0	25	25		234532	6.06	11	25	-14	14	0.579302
			ACT	Thr	[T]		25	0	25	25		506277	13.09	25	25	0	0	0
			TGG	Trp	[W]		100	100	0	0		510256	13.19	100	100	0	0	0
			TAC	Tyr	[Y]		50	100	-50	50		592163	15.3	56	50	6	6	0.248272
			TAT	Tyr	[Y]		50	0	50	50		470083	12.15	44	50	-6	6	0.248272
			GTA	Val	[V]		25	100	-75	75		273515	7.07	12	25	-13	13	0.537924
			GTC	Val	[V]		25	0	25	25		562086	14.53	24	25	-1	1	0.0413787
			GTG	Val	[V]		25	0	25	25		1091853	28.22	46	25	21	21	0.868954
			GTT	Val	[V]		25	0	25	25		426252	11.02	18	25	-7	7	0.289651
							2100	2100		2416.67		38691091	1000.01	2102	2100	4.12	456	18.8687
