# Supplementary material for: Does codon bias have an evolutionary origin?
Source: Theor Biol Med Model. 2008 Jul 30;5:16. doi: 10.1186/1742-4682-5-16 (PMC2519059; doi:10.1186/1742-4682-5-16)
Supplement: Additional file 3 — Correlation Analyses of Codon Usage Bias (CUB) in 113 Species. CUBs of 113 species (each containing 64 values) were compared to the virtual CUB values in the Pan-Genomic Codon Usage Table by linear regression analyses. The – log C values were used as a measure of similarity and are indicated by horizontal bars at the right edge of the table. C: significance of correlation. The subgroups, corresponding to larger phylogenetic categories, are color coded and mean values for the groups are also indicated. The numbers of species in the subgroups are given in the "Mean" rows. [file 1742-4682-5-16-S3.xls]

## Sheet: Sheet1
		Correlation analyses of Codon Usage Bias (CUB) in 113 Species
		CATEGORY						SPECIESNAME	SHORT NAME	SIGNIFICANCE OF CORRELATION (C)					[- log C]
		PAN-GENOME	Eukaryotes	Animals	Vertebrates	Mammals		Homo sapiens (human)	hsa					2.47655e-47	46.6062
								Pan troglodytes (chimpanzee)	ptr					9.91908e-52	51.0035
								Mus musculus (mouse)	mmu					3.71884e-50	49.4296
								Rattus norvegicus (rat)	rno					1.74207e-64	63.7589
								Canis familiaris (dog)	cfa					3.14188e-70	69.5028
								Bos taurus (cow)	bta					9.50655e-68	67.022
								Sus scrofa (pig)	ssc					3.00672e-54	53.5219
								Mean Mammals (-) 7					4.68978e-58		57.3288
						Bird		Gallus gallus (chicken)	gga					0
								Mean Birds (-) 1					7.74164e-09		8.11117
						Amphibians		Xenopus laevis (African clawed frog)	xla					2.53054e-76	75.5968
								Xenopus tropicalis (western clawed frog)	xtr					5.19763e-76	75.2842
								Mean Amphibians (-) 2					1.23518e-07		6.90827
						Fishes		Danio rerio (zebrafish)	dre					1.04802e-24	23.9796
								Fugu rubripes (Japanese puffer fish)	dfru					2.06981e-62	61.6841
								Tetraodon nigroviridis (green spotted puffer)	dtni					9.84917e-50	49.0066
								Mean Fishes (-) 3					6.50786e-35		34.1866
								Mean Vertebrates (-) 13				5.72907e-22			21.2419
					Ascidians			Ciona intestinalis (-) (sea squirt)	dcin					4.37741e-32	31.3588
								Ciona savignyi (EST)	ecsv					7.50074e-09	8.1249
								Molgula tectiformis (EST)	emte					2.30332e-24	23.6376
								Mean Ascidians (-) 3				0.330102			0.481352
					Echinoderms			Strongylocentrotus purpuratus (purple sea urchin) (EST)	espu					0
								Mean Echinoderms (-) 1				8.22678e-09			8.08477
					Insects			Drosophila melanogaster (fruit fly)	dme					4.09316e-18	17.3879
								Drosophila pseudoobscura	ddpo					1.94262e-21	20.7116
								Anopheles gambiae (mosquito)	daga					1.84916e-15	14.733
								Apis mellifera (honey bee)	dame					0.626298	0.203219
								Bombyx mori (silkmoth)	dbmo					0.00022495	3.64791
								Mean Insects (-) 5				1.34382e-09			8.87166
					Nematodes			Caenorhabditis elegans (nematode)	cel					1.77554e-47	46.7507
								Caenorhabditis briggsae	dcbr					2.34744e-49	48.6294
								Mean Nematodes (-) 2				0.077443			1.11102
					Flatworms			Schistosoma japonicum (fluke) (EST)	esja					0
								Mean Flatworms (-) 1				0.252911			0.597033
								Mean Animals (-) 25			5.92731e-09				8.22714
				Plants	Dicotyledons	mustard family		Arabidopsis thaliana (thale cress)	ath					6.73596e-28	27.1716
								Brassica napus (rape) (EST)	ebna					4.90785e-09	8.30911
						rue family		Citrus sinensis (Valencia orange) (EST)	ecsi					5.37749e-17	16.2694
						pea family		Glycine max (soybean) (EST)	egma					7.62103e-26	25.118
								Medicago truncatula (barrel medic) (EST)	emtr					6.84779e-23	22.1644
						willow family		Populus tremula (aspen) (EST)	eptp					2.80119e-20	19.5527
						daisy family		Lactuca sativa (lettuce) (EST)	elsa					5.70156e-08	7.24401
						nightshade family		Solanum tuberosum (potato) (EST)	estu					3.98519e-28	27.3996
						grape family		Vitis vinifera (wine grape) (EST)	evvi					7.60855e-13	12.1187
					Monocotyledons	grass family		Oryza sativa (rice) (EST)	eosa					0.490365	0.309481
								Hordeum vulgare (barley) (EST)	ehvu					0.369325	0.432592
								Triticum aestivum (wheat) (EST)	etae					0.431211	0.36531
								Zea mays (maize) (EST)	ezma					0.288086	0.540478
								Saccharum officinarum (sugarcane) (EST)	esof					8.45485e-08	7.07289
								Sorghum bicolor (sorghum) (EST)	esbi					0.368272	0.433831
					Other seed plants	pine family		Pinus taeda (loblolly pine) (EST)	epta					1.72426e-16	15.7634
								Picea glauca (white spruce) (EST)	epgl					5.27325e-12	11.2779
					Mosses			Physcomitrella patens (EST)	eppa					0.0513964	1.28907
								Physcomitrella patens subsp. patens (EST)	eppp					1.07892e-06	5.96701
					Red alga			Cyanidioschyzon merolae	cme					1.82735e-07	6.73818
								Plans mean (-) 20			3.29464e-22				21.4822
				Fungi	Ascomycetes	Saccharomycetes		Saccharomyces cerevisiae	sce					9.93761e-14	13.0027
								Saccharomyces paradoxus	dspd					3.56812e-07	6.44756
								Saccharomyces mikatae	dsmi					2.87675e-09	8.5411
								Saccharomyces bayanus	dsba					7.47261e-18	17.1265
								Ashbya gossypii (Eremothecium gossypii)	ago					0.405533	0.391974
								Kluyveromyces lactis	dkla					5.49734e-16	15.2598
								Kluyveromyces waltii	dkwa					0.0125595	1.90103
								Debaryomyces hansenii	ddha					2.71613e-11	10.566
								Candida albicans	cal					1.38182e-09	8.85955
								Candida glabrata	dcgr					1.16132e-17	16.935
								Yarrowia lipolytica	dyli					0.0824568	1.08377
						Schizosaccharomycetes		Schizosaccharomyces pombe	spo					3.23301e-07	6.49039
						Sordariomycete		Neurospora crassa	dncr					0.393255	0.405326
								Magnaporthe grisea	dmgr					0.98161	0.00806124
						Eurotiales		Aspergillus fumigatus	afm					0.227988	0.642088
								Aspergillus oryzae	aor					0.00308375	2.51092
					Basidiomycetes			Cryptococcus neoformans JEC21	cne					2.68852e-09	8.57049
					Microsporidian			Encephalitozoon cuniculi	ecu					0.589723	0.229352
								Mean fungi (-) 18			1.9698e-22				21.7056
				Protists	Cellular slime mold			Dictyostelium discoideum	ddi					3.8775e-31	30.4114
					Alveolates	Apicomplexa		Plasmodium falciparum	pfa					4.96057e-21	20.3045
								Cryptosporidium parvum	cpv					1.41305e-30	29.8498
								Theileria annulata	tan					1.77349e-08	7.75117
					Euglenozoa			Trypanosoma brucei	tbr					0.21868	0.660192
								Trypanosoma cruzi	tcr					0.00572942	2.24189
								Leishmania major	lma					1.3838e-09	8.85893
					Entamoeba			Entamoeba histolytica	ehi					8.24584e-34	33.0838
								Mean Protists (-) 8			4.90889e-11				10.309
								Eukaryotes-MEAN 71		0.000125637					3.90088
			Prokaryotes	Bacteria	Proteobacteria	Gamma/Enterobacteria		Escherichia coli K-12 MG1655	eco					1.95187e-27	26.7095
								Salmonella enterica serovar Typhi CT18	sty					6.44741e-15	14.1906
								Yersinia pestis Antiqua	ypa					1.73288e-16	15.7612
								Shigella flexneri 301 (serotype 2a)	sfl					1.45387e-26	25.8375
								Buchnera aphidicola APS	buc					0.0824056	1.08404
						Gamma/Others		Haemophilus influenzae (serotype d)	hin					0.0657948	1.18181
						Beta		Neisseria meningitidis MC58 (serogroup B)	nme					1.65604e-15	14.7809
						Epsilon		Helicobacter pylori 26695	hpy					1.41764e-05	4.84843
						Delta		Geobacter sulfurreducens	gsu					0.0423511	1.37314
						Alpha		Rickettsia prowazekii	rpr					0.16793	0.774871
					Acidobacteria			Acidobacteria bacterium	aba					0.00497521	2.30319
					Firmicutes	Bacillales		Bacillus subtilis	bsu					1.50471e-09	8.82255
						Lactobacillales		Streptococcus pneumoniae TIGR4	spn					0.00477946	2.32062
						Mollicutes		Mycoplasma pneumoniae	mpn					0.000842842	3.07425
					Actinobacteria			Mycobacterium tuberculosis H37Rv	mtu					0.0742583	1.12925
					Planctomyces			Rhodopirellula baltica	rba					0.000535826	3.27098
								Chlamydophila pneumoniae AR39	cpa					0.060064	1.22139
					Spirochete			Borrelia burgdorferi	bbu					0.228844	0.64046
					Cyanobacteria			Synechocystis sp. PCC6803	syn					2.32207e-07	6.63412
					Bacteroides			Bacteroides thetaiotaomicron	bth					5.29087e-08	7.27647
					Green sulfur bacteria			Chlorobium tepidum	cte					0.000226702	3.64454
					Green nonsulfur bacteria			Dehalococcoides ethenogenes	det					4.4559e-09	8.35106
					Deinococcus-Thermus			Deinococcus radiodurans	dra					0.00574902	2.24041
					Hyperthermophilic bacteria			Aquifex aeolicus	aae					0.577728	0.238277
								Mean Bacteria (-) 24			1.93157e-24				23.7141
				Archaea	Euryarchaeota			Methanococcus maripaludis	mmp					4.45213e-20	19.3514
								Methanosarcina acetivorans	mac					9.4651e-13	12.0239
								Methanosarcina barkeri	mba					9.19141e-29	28.0366
								Methanosarcina mazei	mma					8.2556e-16	15.0833
								Methanococcoides burtonii	mbu					3.32447e-18	17.4783
								Methanospirillum hungatei	mhu					1.08456e-09	8.96475
								Methanosphaera stadtmanae	mst					3.84137e-16	15.4155
					Crenarchaeota			Aeropyrum pernix	ape					0.00190458	2.7202
					Nanoarchaeota			Nanoarchaeum equitans	neq					1.24374e-11	10.9053
								Mean Archaea (-) 9			9.31886e-09				8.03064
				virus				Acanthamoeba polyphaga mimivirus	vir1					0.675255	0.170532
								Emiliania huxleyi virus	vir2					0.256819	0.590373
								Canarypox virus	vir3					0.101671	0.992801
								Ectocarpus siliculosus virus	vir4					0.135215	0.868976
								Paramecium bursaria Chlorella virus	vir5					0.322406	0.491598
								Human herpesvirus	vir6					0.47906	0.31961
								Human immunodeficiency virus	vir7					1.03222e-06	5.98623
								Simian immunodeficiency virus	vpr8					5.93725e-08	7.22641
								Influenza A virus	vir9					4.62073e-08	7.33529
								Mean Viruses (-) 9			0.0318964				1.49626
								Mean Prokaryotes (-) 33		0.0157487					1.80276
								MEAN ALL(-)113
										Figure has wrong orientation!!!!!!!!!!!
