# Supplementary material for: Does codon bias have an evolutionary origin?
Source: Theor Biol Med Model. 2008 Jul 30;5:16. doi: 10.1186/1742-4682-5-16 (PMC2519059; doi:10.1186/1742-4682-5-16)
Supplement: Additional file 4 — CUB commitment and variation. The 64 codons in 113 species were sorted according to the size and +/- orientation of their CUB. Some manual adjustments were made to segregate the data into four approximately symmetrical subgroups (corresponding to the color codes). [file 1742-4682-5-16-S4.xls]

## Sheet: CUB Tabl
				Ac	Ac	Ac	Ac	Ac	Ac	Ac	Ac	Ac	Ac	Ac	Ac	Ac	Ac	Ac	Ac	Ac	Ac	Ac	Ac	Ac	Ac	Ac	Ac	Ac	Ac	Ac	Ac	Ac	Ac	Ac		Bc	Bc	Bc	Bc	Bc	Bc	Bc	Bc	Bc	Bc	Bc	Bc	Bc	Bc
				53	5	21	8	40	24	36	56	28	44	37	57	34	61	4	13	9	29	32	52	16	64	1	49	12	45	60	20	48	25	33		19	59	41	46	47	51	50	58	31	17	63	30	14	3
		Species		Gln	Glu	Lys	Asp	Tyr	Asn	Cys	His	Ile	Phe	End	Leu	End	Pro	Gly	Ala	Val	Thr	Thr	Arg	Ala	Pro	Gly	Arg	Val	Ser	Leu	Ser	Ser	Met	Trp		Ser	Leu	Leu	Ser	Ser	Arg	Arg	Leu	Thr	Arg	Pro	Thr	Ala	Gly
				CAG	GAG	AAG	GAC	TAC	AAC	TGC	CAC	ATC	TTC	TAG	CTG	TGA	CCG	GGC	GCG	GTG	ACG	ACC	CGC	GCC	CCC	GGG	CGG	GTC	TCG	CTC	AGC	TCC	ATG	TGG		AGT	CTT	TTG	TCA	TCT	CGT	CGA	CTA	ACT	AGG	CCT	ACA	GCA	GGT
As	105	Acanthamoeba polyphaga mimivirus	vir1	0.8	0.61	0.62	0.45	0.47	0.46	0.37	0.54	0.12	0.5	0.33	0.26	0.02	0.19	0.19	0.12	0.24	0.21	0.15	0.04	0.23	0.23	0.1	0.06	0.2	0.07	0.29	0.19	0.07	0	0		-0.08	0.08	-0.17	-0.02	-0.24	0.01	0	0	-0.18	0.37	-0.1	-0.17	-0.2	-0.11
As	77	Haemophilus influenzae (serotype d)	hin	0.54	0.23	0.17	0.26	0.31	0.41	0.37	0.31	0.34	0.35	-0.05	0.48	0.18	0.44	0.31	0.27	0.29	0.22	0.35	0.32	0.21	0.06	0.09	0.1	0.14	0.12	0.08	0.22	0.11	0	0		-0.06	-0.01	0.02	-0.12	-0.28	0.04	-0.09	-0.05	-0.27	0.01	-0.31	-0.28	-0.21	-0.08
As	94	Deinococcus radiodurans	dra	0.32	0.06	0.21	0.39	0.33	0.34	0.32	0.33	0.34	0.16	-0.23	0.4134	0.31	0.16	0.38	0.13	0.37	0.05	0.35	0.3834	0.24	0.2	-0.02	0.1134	0.05	0.0534	0.1234	0.2934	-0.0166	0	0		-0.0766	-0.1166	-0.0966	-0.1266	-0.1166	-0.0766	-0.1366	-0.1566	-0.18	-0.1366	-0.16	-0.21	-0.2	-0.17
As	86	Mycobacterium tuberculosis H37Rv	mtu	0.24	0.15	0.24	0.23	0.21	0.29	0.25	0.21	0.47	0.29	-0.03	0.3534	0.22	0.29	0.26	0.12	0.22	0.01	0.35	0.2234	0.2	0.04	-0.05	0.1734	0.13	0.1834	0.0134	0.0934	0.0434	0	0		-0.1066	-0.1066	0.0134	-0.0966	-0.1266	-0.0466	-0.0666	-0.1166	-0.19	-0.1266	-0.19	-0.17	-0.15	-0.06
As	80	Geobacter sulfurreducens	gsu	0.36	0.12	0.23	0.16	0.18	0.23	0.29	0.17	0.4	0.24	-0.07	0.2734	0.19	0.16	0.23	-0.01	0.18	0	0.36	0.1634	0.31	0.2	0.01	0.2234	0.1	0.0534	0.1834	0.1034	0.1534	0	0		-0.1066	-0.0366	-0.1066	-0.0966	-0.1066	-0.0666	-0.1166	-0.1566	-0.18	-0.0766	-0.16	-0.18	-0.13	-0.13
As	110	Human herpesvirus	vir6	0.25	0.26	0.16	0.34	0.29	0.38	0.11	0.18	0.28	-0.02	0.15	0.3334	-0.1	0.01	0.11	0.07	0.15	0.05	0.3	0.2934	0.31	0.3	0.2	0.0934	0.1	0.0834	0.0334	0.1234	0.1334	0	0		-0.1166	-0.0666	-0.0466	-0.1266	-0.0966	-0.0466	-0.0766	-0.1166	-0.2	-0.1266	-0.18	-0.16	-0.18	-0.15
As	70	Leishmania major	lma	0.31	0.31	0.33	0.2	0.32	0.29	0.28	0.25	0.28	0.13	0.02	0.2434	0.09	0.23	0.27	0.15	0.27	0.16	0.05	0.2834	0.04	-0.05	-0.06	0.0234	0.02	0.0734	0.1034	0.1334	0.0334	0	0		-0.0966	-0.0466	-0.0366	-0.0966	-0.0466	-0.0166	-0.0666	-0.1166	-0.13	-0.0966	-0.11	-0.08	-0.09	-0.06
As	92	Chlorobium tepidum	cte	0.33	0.06	0.07	0.09	0.16	0.22	0.31	0.16	0.35	0.19	-0.24	0.1934	0.24	0.28	0.32	0.08	0.15	0.05	0.27	0.2734	0.16	-0.01	-0.13	0.0434	0.12	0.1734	0.1934	0.1134	-0.0066	0	0		-0.1066	-0.0066	-0.0766	-0.0766	-0.1066	-0.0366	-0.0966	-0.1566	-0.17	-0.0766	-0.14	-0.15	-0.12	-0.08
As	82	Acidobacteria bacterium	aba	0.2	0	0.18	0.09	0.14	0.19	0.27	0.15	0.34	0.25	0.06	0.1734	-0.05	0.26	0.27	0.17	0.16	0.13	0.16	0.3534	0.06	0	-0.11	0.0034	0.07	0.1534	0.1634	0.1034	0.0234	0	0		-0.0866	-0.0466	-0.0166	-0.0966	-0.0966	-0.0166	-0.0666	-0.1366	-0.13	-0.1266	-0.14	-0.16	-0.1	-0.11
As	13	Tetraodon nigroviridis (green spotted puffer)	dtni	0.33	0.22	0.1	0.22	0.25	0.28	0.13	0.27	0.32	0.14	-0.17	0.3534	0.27	-0.03	0.12	-0.07	0.22	-0.04	0.19	0.0434	0.16	0.1	-0.02	-0.0066	0.07	-0.0666	0.0634	0.1434	0.1034	0	0		-0.0666	-0.0866	-0.0666	-0.0766	-0.0366	-0.0966	-0.0866	-0.1366	-0.09	0.1134	-0.02	-0.06	-0.08	-0.09
As	20	Anopheles gambiae (mosquito)	daga	0.24	0.13	0.2	0.04	0.25	0.19	0.12	0.13	0.25	0.16	-0.07	0.3434	-0.07	0.26	0.13	0.08	0.23	0.18	0.08	0.1534	0.09	-0.04	-0.09	0.1034	-0.01	0.1334	-0.0066	0.0934	0.0234	0	0		-0.0566	-0.0866	-0.0466	-0.0866	-0.1066	-0.0066	-0.0366	-0.0866	-0.15	-0.1066	-0.16	-0.11	-0.07	0.01
As	103	Aeropyrum pernix	ape	0.37	0.35	0.29	0.18	0.19	0.3	0.23	0.21	-0.14	0.31	0.22	0.1034	-0.1	-0.02	0.14	-0.03	0.08	0	0.07	-0.1066	0.13	0.16	0.05	-0.0966	0	-0.0366	0.1434	0.2234	0.0134	0	0		-0.0766	-0.0266	-0.1066	-0.0766	-0.0566	-0.1366	-0.1466	0.0134	-0.05	0.5134	-0.04	-0.01	-0.1	-0.07
As	19	Drosophila pseudoobscura	ddpo	0.29	0.25	0.27	0	0.18	0.13	0.24	0.06	0.19	0.11	-0.19	0.3734	-0.18	-0.04	0.29	-0.07	0.2	-0.08	0.26	0.2334	0.24	0.23	-0.18	0.0034	0.08	0.0134	0.0034	0.1134	0.1234	0	0		-0.0666	-0.1066	-0.0066	-0.1066	-0.0666	0.0334	-0.0766	-0.1066	-0.07	-0.0866	-0.13	-0.11	-0.11	-0.04
As	36	Hordeum vulgare (barley) (EST)	ehvu	0.11	0.22	0.3	0.08	0.21	0.18	0.17	0.13	0.25	0.21	-0.16	0.0834	0.35	0.02	0.15	0	0.12	-0.01	0.14	0.0734	0.12	0.04	-0.06	0.0634	0.06	-0.0366	0.1634	0.0934	0.0634	0	0		-0.0566	-0.0066	-0.0466	-0.0366	-0.0166	-0.0566	-0.1066	-0.0766	-0.09	0.0834	-0.06	-0.04	-0.09	-0.02
As	59	Magnaporthe grisea	dmgr	0.14	0.21	0.26	0.15	0.23	0.26	0.24	0.18	0.24	0.12	-0.13	0.1234	0.08	0.01	0.21	-0.06	0.01	0	0.13	0.1434	0.18	0.07	-0.12	-0.0266	0.19	0.0634	0.1334	0.0834	0.0134	0	0		-0.0866	-0.0166	-0.0166	-0.0466	-0.0266	-0.0266	-0.0366	-0.1066	-0.08	0.0134	-0.04	-0.06	-0.07	-0.02
As	12	Fugu rubripes (Japanese puffer fish)	dfru	0.29	0.2	0.08	0.17	0.21	0.22	0.1	0.21	0.29	0.11	-0.13	0.3034	0.18	-0.05	0.09	-0.08	0.2	-0.05	0.15	0.0234	0.15	0.08	-0.03	-0.0166	0.06	-0.0766	0.0634	0.1034	0.0934	0	0		-0.0566	-0.0666	-0.0566	-0.0466	-0.0166	-0.0766	-0.0666	-0.1166	-0.06	0.0934	-0.01	-0.04	-0.07	-0.07
As	37	Triticum aestivum (wheat) (EST)	etae	-0.03	0.21	0.28	0.13	0.21	0.17	0.22	0.11	0.23	0.16	-0.1	0.0934	0.21	-0.01	0.15	0	0.13	-0.05	0.15	0.0834	0.13	-0.03	-0.02	0.0034	0.07	-0.0266	0.1534	0.0634	0.0834	0	0		-0.0766	-0.0166	-0.0266	-0.0166	-0.0166	-0.0566	-0.1066	-0.0766	-0.05	0.0934	-0.07	-0.05	-0.07	-0.08
As	58	Neurospora crassa	dncr	0.11	0.16	0.28	0.08	0.17	0.22	0.2	0.11	0.26	0.15	-0.05	0.0534	0.07	-0.02	0.15	-0.05	0.01	-0.02	0.16	0.1234	0.16	0.1	-0.1	-0.0266	0.17	0.0134	0.1534	0.0434	0.0734	0	0		-0.0566	0.0034	0.0134	-0.0566	-0.0166	-0.0266	-0.0566	-0.0966	-0.06	0.0234	-0.02	-0.07	-0.11	0.01
As	7	Sus scrofa (pig)	ssc	0.28	0.13	0.12	0.1	0.14	0.11	0.11	0.15	0.23	0.11	-0.13	0.2834	0.21	-0.11	0.12	-0.13	0.25	-0.11	0.17	0.0534	0.2	0.11	0.01	0.0434	0.02	-0.1066	0.0534	0.1034	0.0834	0	0		-0.0366	-0.0566	-0.0566	-0.0466	0.0034	-0.0866	-0.0666	-0.1066	-0.04	0.0334	0.01	-0.02	-0.07	-0.11
As	38	Zea mays (maize) (EST)	ezma	0.14	0.17	0.22	0.08	0.17	0.12	0.18	0.1	0.18	0.17	-0.02	0.1134	0.15	0.03	0.16	0	0.12	-0.03	0.09	0.0834	0.09	-0.01	-0.04	-0.0066	0.06	-0.0266	0.1034	0.0534	0.0534	0	0		-0.0566	0.0034	-0.0266	-0.0166	-0.0066	-0.0566	-0.0966	-0.0866	-0.03	0.0934	-0.02	-0.03	-0.07	-0.05
As	18	Drosophila melanogaster (fruit fly)	dme	0.2	0.17	0.2	-0.03	0.13	0.06	0.21	0.1	0.14	0.12	0	0.2634	-0.08	0.04	0.18	-0.06	0.22	0.01	0.13	0.1634	0.2	0.08	-0.18	-0.0166	-0.01	0.0334	-0.0166	0.0834	0.0734	0	0		-0.0266	-0.0666	0.0134	-0.0766	-0.0866	-0.0066	-0.0166	-0.0766	-0.08	-0.0566	-0.12	-0.05	-0.08	-0.04
As	2	Pan troglodytes (chimpanzee)	ptr	0.28	0.17	0.11	0.11	0.12	0.08	0.08	0.09	0.2	0.12	-0.12	0.2634	0.23	-0.12	0.1	-0.11	0.26	-0.14	0.18	0.0434	0.14	0.11	0.04	0.0334	0	-0.1166	0.0534	0.0734	0.0734	0	0		-0.0366	-0.0566	-0.0566	-0.0366	0.0434	-0.0966	-0.0666	-0.0966	-0.04	0.0434	0.02	0	-0.06	-0.11
As	56	Yarrowia lipolytica	dyli	0.27	0.21	0.29	0.14	0.27	0.28	0	0.1	0.17	0.09	0.06	0.2234	-0.14	-0.12	0.09	-0.14	0.13	-0.11	0.17	-0.0766	0.17	0.18	-0.18	-0.0166	0.07	0.0234	0.0934	-0.0466	0.0834	0	0		-0.0866	-0.0166	-0.0466	-0.0766	0.1034	-0.0466	0.2634	-0.1066	0.02	-0.1166	0.07	-0.08	-0.11	0.01
As	50	Ashbya gossypii (Eremothecium gossypii)	ago	0.21	0.13	0.19	0.08	0.14	0.11	0.14	0.08	0.1	0.08	0.02	0.1434	0.01	0.07	0.15	0.09	0.16	0.05	0.02	0.1134	0	-0.03	-0.02	0.0634	-0.01	0.0534	-0.0066	0.0434	0.0134	0	0		-0.0666	-0.0366	0.0234	-0.0466	0.0034	-0.0366	-0.1066	-0.0366	-0.04	-0.0266	-0.04	-0.03	-0.03	-0.03
As	6	Bos taurus (cow)	bta	0.27	0.11	0.11	0.08	0.11	0.1	0.08	0.13	0.2	0.08	-0.1	0.2634	0.17	-0.12	0.11	-0.13	0.24	-0.11	0.14	0.0334	0.18	0.1	-0.01	0.0534	0	-0.1066	0.0434	0.0834	0.0634	0	0		-0.0266	-0.0466	-0.0466	-0.0366	0.0034	-0.0866	-0.0566	-0.1066	-0.03	0.0334	0.02	0	-0.05	-0.09
As	60	Aspergillus fumigatus	afm	0.14	0.12	0.21	0.04	0.12	0.12	0.12	0.03	0.23	0.17	-0.03	0.1134	0.1	-0.03	0.12	-0.03	0.02	-0.04	0.11	0.0934	0.09	0.05	-0.1	0.0134	0.16	0.0134	0.0934	0.0234	0.0534	0	0		-0.0466	0.0034	0.0034	-0.0466	-0.0066	0.0134	-0.0066	-0.0966	-0.02	-0.0666	0.03	-0.05	-0.07	0.02
As	40	Sorghum bicolor (sorghum) (EST)	esbi	0.12	0.15	0.18	0.06	0.14	0.07	0.15	0.06	0.14	0.15	0.02	0.0934	0.13	0.02	0.13	0	0.12	-0.03	0.07	0.0634	0.08	-0.03	-0.03	0.0234	0.06	-0.0266	0.0934	0.0434	0.0534	0	0		-0.0566	0.0034	-0.0066	-0.0066	-0.0166	-0.0566	-0.0866	-0.0766	-0.03	0.0734	-0.02	0	-0.05	-0.05
As	5	Canis familiaris (dog)	cfa	0.25	0.1	0.1	0.07	0.1	0.06	0.07	0.11	0.2	0.09	-0.12	0.2634	0.2	-0.13	0.1	-0.13	0.24	-0.12	0.14	0.0334	0.19	0.1	0	0.0434	0.02	-0.1066	0.0534	0.0834	0.0734	0	0		-0.0266	-0.0466	-0.0466	-0.0366	0.0134	-0.0966	-0.0566	-0.1066	-0.03	0.0434	0.02	0.01	-0.05	-0.09
As	108	Ectocarpus siliculosus virus	vir4	0.05	0.02	0.07	0.15	0.22	0.19	0.07	0.21	0.18	0.09	-0.14	0.0834	0.09	0.06	0.04	0.05	0.1	0.08	0.05	0.0334	0.07	0.03	-0.04	-0.0366	0.07	0.0734	0.0934	0.0234	0.0434	0	0		-0.0666	0.0034	0.0434	-0.0566	-0.0166	-0.0266	-0.0366	-0.0866	-0.11	0.0434	-0.06	-0.03	-0.05	0
As	87	Rhodopirellula baltica	rba	-0.11	-0.16	-0.02	0.03	0.16	0.16	0.16	0.11	0.33	0.11	-0.13	0.1134	0.31	0.1	0.12	0.07	0.06	0.1	0.12	0.1134	0.06	0.01	-0.11	-0.0166	0.14	0.1234	-0.0066	0.0434	0.0134	0	0		-0.0666	-0.0466	0.2134	-0.0366	-0.0866	0.0534	0.1034	-0.1266	-0.11	-0.1366	-0.09	-0.11	-0.07	0.01
As	35	Oryza sativa (rice) (EST)	eosa	0.11	0.14	0.17	0.03	0.1	0.05	0.17	0.05	0.13	0.13	-0.02	0.0634	0.12	0.06	0.13	0.03	0.11	-0.02	0.06	0.0634	0.08	-0.04	-0.03	0.0234	0.05	-0.0066	0.1234	0.0334	0.0434	0	0		-0.0566	0.0034	-0.0066	-0.0066	-0.0066	-0.0666	-0.0766	-0.0766	-0.03	0.0634	-0.02	-0.01	-0.07	-0.06
As	69	Trypanosoma cruzi	tcr	0.17	0.15	0.18	0.04	0.19	0.06	0.14	0.08	0.01	-0.14	-0.11	0.1434	0.19	0.07	0.11	0.07	0.24	0.12	-0.02	0.1134	0.03	-0.01	-0.04	0.0034	-0.07	0.0134	0.0034	0.0434	0.0234	0	0		-0.0166	0.0734	0.0134	-0.0366	-0.0166	0.0734	-0.0466	-0.1266	-0.09	-0.0466	-0.07	-0.01	-0.03	0
As	4	Rattus norvegicus (rat)	rno	0.25	0.11	0.12	0.07	0.1	0.09	0.05	0.11	0.19	0.08	-0.11	0.2434	0.17	-0.14	0.08	-0.15	0.22	-0.14	0.12	0.0134	0.14	0.06	-0.01	0.0334	0	-0.1066	0.0334	0.0734	0.0634	0	0		-0.0166	-0.0466	-0.0366	-0.0266	0.0234	-0.0766	-0.0466	-0.0866	-0.01	0.0434	0.05	0.03	-0.02	-0.08
As	78	Neisseria meningitidis MC58 (serogroup B)	nme	-0.07	-0.3	-0.31	0.07	0.03	0.13	0.21	0.1	0.2	0	-0.21	0.1934	0.04	0.18	0.33	0.04	0.01	0	0.26	0.3534	0.17	0.09	-0.15	-0.0466	0.09	0.0034	-0.0266	0.1334	0.0834	0	0		-0.0766	-0.0666	0.1434	-0.0866	-0.0566	0.0334	-0.1166	-0.1466	-0.13	-0.0966	-0.08	-0.13	-0.05	-0.04
As	3	Mus musculus (mouse)	mmu	0.25	0.1	0.11	0.06	0.07	0.07	0.02	0.1	0.17	0.06	-0.1	0.2234	0.16	-0.15	0.08	-0.16	0.21	-0.14	0.1	0.0034	0.13	0.05	-0.01	0.0234	0	-0.1166	0.0334	0.0734	0.0534	0	0		-0.0166	-0.0366	-0.0366	-0.0266	0.0334	-0.0766	-0.0466	-0.0866	0	0.0534	0.06	0.04	-0.02	-0.07
As	1	Homo sapiens (human)	hsa	0.24	0.08	0.07	0.04	0.06	0.03	0.05	0.08	0.14	0.04	-0.09	0.2334	0.14	-0.14	0.09	-0.14	0.21	-0.14	0.11	0.0134	0.15	0.07	0	0.0334	-0.01	-0.1166	0.0334	0.0734	0.0534	0	0		-0.0166	-0.0366	-0.0366	-0.0166	0.0234	-0.0866	-0.0566	-0.0966	0	0.0434	0.04	0.03	-0.02	-0.09
As	11	Danio rerio (zebrafish)	dre	0.24	0.14	0.02	0.03	0.08	0.1	0	0.08	0.17	0.04	-0.15	0.2434	0.13	-0.09	0.03	-0.12	0.2	-0.11	0.05	0.0134	0.05	-0.01	-0.09	-0.0466	-0.02	-0.0966	0.0134	0.0634	0.0234	0	0		-0.0066	-0.0366	-0.0366	-0.0066	0.0334	-0.0366	-0.0466	-0.0966	0.01	0.0234	0.06	0.06	0	-0.03
As	61	Aspergillus oryzae	aor	0.07	0.06	0.14	-0.03	0.03	0.05	0.04	-0.03	0.17	0.12	-0.04	0.0534	0.05	-0.03	0.06	-0.05	0.02	-0.05	0.07	0.0634	0.05	0.01	-0.08	0.0134	0.08	-0.0066	0.0634	0.0134	0.0334	0	0		-0.0366	0.0234	0.0134	-0.0266	0.0134	0.0134	0.0034	-0.0566	-0.01	-0.0466	0.02	-0.02	-0.02	0.03
As	63	Encephalitozoon cuniculi	ecu	0.23	0.17	0.25	0.06	0.04	0.1	0.15	0.02	-0.01	-0.04	-0.06	0.1434	0.04	-0.03	-0.08	-0.1	0.09	-0.02	-0.01	-0.1266	0	-0.02	0.08	-0.0866	-0.03	-0.0066	0.0034	0.0834	0.0034	0	0		-0.0466	0.0934	-0.0566	-0.0666	0.0334	-0.1366	-0.1166	-0.0666	-0.08	0.2634	0.03	0.1	0.16	-0.16
As	43	Physcomitrella patens (EST)	eppa	0.08	0.12	0.16	-0.03	0.12	0.03	0.09	0.02	0.1	0.09	0.02	0.0834	0.04	-0.05	-0.01	-0.03	0.19	-0.01	-0.02	-0.0166	-0.03	-0.01	-0.04	0.0034	-0.07	0.0034	-0.0166	0.0134	-0.0166	0	0		-0.0166	0.0134	0.0934	-0.0166	0.0334	-0.0266	0.0034	-0.0866	0.05	0.0334	0.06	-0.02	0.01	0
As	93	Dehalococcoides ethenogenes	det	0.29	-0.18	-0.13	-0.05	-0.08	-0.02	0.13	-0.04	-0.1	-0.14	-0.06	0.3034	-0.1	0.09	0.12	-0.13	0.01	-0.16	0.26	0.1534	0.21	0.11	-0.03	0.0534	-0.09	-0.0866	-0.0866	0.1134	0.0434	0	0		-0.0366	0.0434	-0.0566	-0.0166	-0.0166	0.0334	-0.1366	-0.1266	0.01	-0.0466	-0.02	-0.1	-0.09	0.03
As	75	Shigella flexneri 301 (serotype 2a)	sfl	0.17	-0.18	-0.25	-0.12	-0.06	0.05	0.05	-0.06	0.09	-0.06	-0.25	0.3334	-0.04	0.27	0.14	0.09	0.12	0.02	0.16	0.2034	0.02	-0.12	-0.1	-0.0566	-0.04	-0.0166	-0.0666	0.0934	-0.0166	0	0		-0.0166	-0.0566	-0.0466	-0.0366	-0.0166	0.2034	-0.0966	-0.1266	-0.07	-0.1266	-0.09	-0.1	-0.03	0.09
As	17	Strongylocentrotus purpuratus (purple sea urchin) (EST)	espu	0.05	0.05	0.17	-0.06	0.11	0.11	-0.01	0.01	0.23	0.15	0	0.0634	-0.09	-0.12	-0.06	-0.16	0.03	-0.07	0.06	-0.0366	0.07	-0.01	-0.16	-0.0866	0.07	-0.0566	0.0734	0.0334	-0.0066	0	0		-0.0066	0.0134	-0.0266	0.0234	0.0134	0.0234	-0.0366	-0.0366	-0.05	0.0434	0.07	0.06	0.01	0.07
As	72	Escherichia coli K-12 MG1655	eco	0.15	-0.19	-0.27	-0.13	-0.08	0.04	0.04	-0.08	0.08	-0.08	-0.26	0.3234	-0.03	0.26	0.14	0.1	0.12	0.02	0.17	0.2134	0.02	-0.12	-0.1	-0.0666	-0.04	-0.0166	-0.0666	0.1034	-0.0166	0	0		-0.0066	-0.0566	-0.0366	-0.0366	-0.0166	0.2134	-0.0966	-0.1266	-0.08	-0.1366	-0.08	-0.11	-0.03	0.09
Bs	62	Cryptococcus neoformans JEC21	cne	-0.03	0	0.11	-0.03	0.05	0.06	-0.03	-0.02	0.17	0.08	-0.01	-0.0366	-0.06	-0.09	0.01	-0.07	-0.01	-0.08	0.06	-0.0266	0.05	0.02	-0.09	-0.0766	0.11	-0.0466	0.1034	-0.0366	0.0434	0	0		-0.0466	0.0834	0.0434	-0.0066	0.0934	-0.0066	0.0434	-0.1066	0.05	0.0434	0.11	-0.02	-0.06	0.09
Bs	68	Trypanosoma brucei	tbr	0.05	0.05	0.06	-0.05	0.06	0.01	0.01	0.03	-0.04	-0.06	-0.06	0.0334	0.04	0	-0.03	0	0.13	0.01	-0.04	0.0434	-0.03	-0.02	-0.04	0.0134	-0.1	-0.0166	0.0034	0.0034	-0.0066	0	0		0.0234	0.0734	0.0434	0.0034	-0.0066	0.0634	-0.0366	-0.0766	-0.02	-0.0166	-0.02	0.05	0.03	0.09
Bs	95	Aquifex aeolicus	aae	0.14	-0.15	0.02	0.12	0.31	0.2	0.01	0.33	-0.2	-0.06	-0.21	-0.0266	0.04	-0.08	-0.13	-0.02	-0.06	0.04	0.02	-0.1366	-0.04	0.17	-0.1	-0.1466	-0.14	-0.0966	0.1234	-0.0066	0.1034	0	0		-0.0066	0.0834	-0.0866	-0.0166	0.0234	-0.1366	-0.1566	-0.0966	-0.02	0.3634	0.02	-0.04	0.04	-0.02
Bs	52	Kluyveromyces waltii	dkwa	0.03	0.02	0.13	-0.01	-0.01	-0.06	0.12	-0.04	0.08	0.05	0.07	0.0434	0.07	-0.2	0.01	0.01	0.05	0.03	0.01	-0.0266	-0.06	-0.04	-0.06	-0.0366	-0.12	-0.0366	-0.0466	-0.0266	-0.0366	0	0		0.0134	0.0334	0.0334	0.0434	0.0434	-0.0366	0.0034	-0.0166	-0.09	-0.0266	0.12	0.04	0.07	0.09
Bs	34	Vitis vinifera (wine grape) (EST)	evvi	0.02	0.05	0.11	-0.1	0.03	0.01	0.06	-0.04	0.05	0.06	-0.11	0.0034	0.16	-0.13	-0.03	-0.16	0.09	-0.15	0.07	-0.0566	0.03	-0.02	-0.02	-0.0566	-0.04	-0.0966	0.0434	0.0134	0.0434	0	0		-0.0366	0.0534	0.0434	0.0334	0.0334	-0.0666	-0.0566	-0.0666	0.07	0.1334	0.04	0.01	0.03	0.01
Bs	15	Ciona savignyi (EST)	ecsv	-0.08	-0.14	-0.08	0.01	0.1	0.11	0.04	0.07	0.06	0.03	-0.19	0.0134	0.02	-0.01	-0.05	-0.03	0.05	-0.04	0.05	-0.0366	-0.01	-0.04	-0.06	-0.0566	-0.01	0.0034	0.0034	0.0134	0.0134	0	0		-0.0366	0.0334	0.0534	0.0434	-0.0266	-0.0366	0.0734	-0.0666	-0.01	-0.0266	-0.04	0	0.02	0.02
Bs	27	Brassica napus (rape) (EST)	ebna	0	0.06	0.06	-0.08	0.09	0.13	0	-0.01	0.1	0.08	-0.12	-0.0466	0.07	-0.06	-0.08	-0.1	0.04	-0.08	0.02	-0.0766	-0.04	-0.1	-0.1	-0.0766	-0.01	-0.0566	0.0634	0.0034	-0.0066	0	0		-0.0266	0.0834	0.0334	0.0134	0.0734	0.0134	-0.0666	-0.0666	0.05	0.0534	0.12	0.01	-0.02	0.07
Bs	8	Gallus gallus (chicken)	gga	-0.01	-0.02	-0.01	-0.02	-0.03	-0.01	-0.03	-0.02	-0.03	-0.03	0.03	-0.02	-0.04	-0.01	-0.01	0	-0.01	0	-0.03	-0.02	-0.02	-0.01	-0.02	0.01	-0.02	0	-0.01	-0.02	-0.02	0	0		0.01	0.01	0.01	0.01	0	0	0.01	0	0.01	0	0.01	0.02	0.02	0.02
Bs	10	Xenopus tropicalis (western clawed frog)	xtr	0.16	-0.01	0	-0.07	0	-0.02	0.01	0	0.02	-0.06	-0.14	0.1434	0.05	-0.15	-0.01	-0.17	0.12	-0.16	0.02	-0.0266	0.03	-0.02	-0.02	-0.0266	-0.06	-0.1166	-0.0266	0.0434	0.0234	0	0		0.0034	0.0134	-0.0066	-0.0066	0.0534	-0.0466	-0.0466	-0.0666	0.04	0.0534	0.06	0.1	0.07	-0.05
Bs	41	Pinus taeda (loblolly pine) (EST)	epta	0.06	-0.01	0.04	-0.13	-0.03	-0.09	0.04	-0.08	0	0.04	-0.03	0.0534	0.13	-0.12	-0.02	-0.14	0.08	-0.12	-0.01	-0.0466	0.02	-0.01	-0.05	-0.0766	-0.05	-0.0666	0.0234	0.0134	0.0034	0	0		-0.0166	0.0434	0.0334	-0.0066	0.0734	-0.0466	-0.0366	-0.0866	0.05	0.0434	0.1	0.08	0.05	-0.02
Bs	9	Xenopus laevis (African clawed frog)	xla	0.14	-0.02	-0.01	-0.07	-0.01	-0.02	-0.01	0	0.02	-0.06	-0.15	0.1334	0.06	-0.16	-0.02	-0.18	0.11	-0.16	0.01	-0.0366	0.02	-0.03	-0.04	-0.0466	-0.05	-0.1166	-0.0266	0.0334	0.0134	0	0		0.0134	0.0134	-0.0066	-0.0066	0.0634	-0.0466	-0.0466	-0.0666	0.05	0.0534	0.07	0.1	0.07	-0.04
Bs	97	Methanosarcina acetivorans	mac	0.24	-0.19	-0.15	-0.04	-0.05	-0.01	0.04	-0.04	0.02	-0.06	-0.28	0.0934	0.13	-0.01	-0.04	-0.15	-0.05	-0.11	0.06	-0.0566	0.01	0	0	-0.0366	-0.02	-0.0666	0.0234	0.0134	0.0434	0	0		-0.0166	0.1534	-0.0866	0.0134	0.0134	-0.0766	-0.0966	-0.1166	0	0.1534	0.11	0.04	0.12	-0.08
Bs	22	Bombyx mori (silkmoth)	dbmo	-0.21	-0.21	-0.26	0.08	0.07	0.08	0.03	0.08	-0.11	-0.29	-0.24	-0.0266	-0.21	0.09	0.23	0.06	0.13	0.07	-0.02	0.1234	0.06	0.04	-0.17	-0.0866	-0.08	0.0634	-0.0766	0.0834	-0.0566	0	0		-0.0166	-0.0866	0.2234	-0.0566	-0.0166	0.0134	-0.0066	-0.0866	-0.03	-0.0866	-0.06	-0.03	-0.07	-0.01
Bs	74	Yersinia pestis Antiqua	ypa	0.01	-0.13	-0.23	-0.22	-0.16	-0.09	-0.04	-0.12	0.05	-0.08	-0.19	0.1734	-0.03	0.06	0.08	0.01	0.08	-0.02	0.15	0.1434	0.04	-0.08	-0.03	-0.0266	-0.02	-0.0566	-0.0766	0.0634	-0.0466	0	0		0.0434	-0.0766	0.0534	0.0034	-0.0066	0.2034	-0.0866	-0.0966	-0.05	-0.1266	-0.02	-0.07	-0.02	0.11
Bs	90	Synechocystis sp. PCC6803	syn	-0.12	-0.24	-0.2	-0.14	-0.09	-0.13	-0.12	-0.12	-0.04	-0.23	0.02	0.0134	-0.13	-0.09	0.06	-0.07	0.17	-0.11	0.23	0.0734	0.2	0.23	-0.01	0.1034	-0.08	-0.0966	-0.0466	0.0134	0.1034	0	0		0.0934	-0.0766	0.0934	-0.0966	-0.0166	0.0334	-0.0566	-0.0466	0	-0.0766	-0.05	-0.12	-0.12	0.02
Bs	73	Salmonella enterica serovar Typhi CT18	sty	0.26	-0.19	-0.29	-0.17	-0.19	0.1	-0.05	-0.16	0.06	-0.13	-0.27	0.3134	-0.09	0.16	0.07	0.05	-0.02	-0.1	0.1	0.0734	-0.06	-0.11	-0.13	-0.0566	-0.07	-0.0766	-0.0966	0.0134	0.0434	0	0		-0.0266	-0.0466	-0.0566	-0.0466	0.1034	0.3034	-0.1066	-0.1266	0.05	-0.1266	-0.03	-0.05	-0.02	0.2
Bs	85	Mycoplasma pneumoniae	mpn	-0.21	-0.24	-0.04	-0.11	0.06	0.1	-0.22	0.16	-0.11	-0.27	-0.24	-0.0766	0.35	-0.06	-0.04	-0.08	0.04	-0.12	0.12	0.1434	0	0.01	-0.09	-0.0266	-0.08	-0.0666	-0.0466	-0.0066	-0.0166	0	0		0.1634	-0.0666	0.0434	-0.0366	-0.0366	0.1134	-0.0966	-0.0666	0.07	-0.0866	-0.01	-0.08	-0.04	0.26
Bs	99	Methanosarcina mazei	mma	0.29	-0.2	-0.18	-0.04	-0.08	-0.04	0.05	-0.04	-0.04	-0.08	-0.29	0.0834	0.1	-0.04	-0.05	-0.16	-0.06	-0.13	0.02	-0.0566	-0.03	-0.04	-0.01	-0.0766	-0.04	-0.0866	0.0134	0.0134	0.0234	0	0		-0.0266	0.2034	-0.1066	0.0434	0.0334	-0.0766	-0.1166	-0.1266	0.02	0.1934	0.17	0.09	0.16	-0.08
Bs	29	Glycine max (soybean) (EST)	egma	-0.06	0	0.07	-0.11	-0.01	0.01	0	-0.05	-0.03	0	-0.11	-0.0366	0.06	-0.17	-0.06	-0.16	0.07	-0.17	0.03	-0.0366	-0.02	-0.06	-0.06	-0.1066	-0.07	-0.1066	0.0134	-0.0166	0.0034	0	0		0.0034	0.0834	0.0734	0.0434	0.0734	-0.0266	-0.0866	-0.0766	0.09	0.1134	0.11	0.05	0.05	0.05
Bs	101	Methanospirillum hungatei	mhu	0.27	-0.07	-0.11	-0.22	-0.19	-0.14	-0.15	-0.23	0.08	-0.14	-0.23	0.0934	0.11	0.07	-0.11	-0.14	-0.06	-0.11	0.17	-0.1066	-0.01	-0.06	-0.02	0.1434	0.05	-0.0866	0.0634	-0.0766	0.0134	0	0		-0.0166	0.1434	-0.1066	0.1434	0.0234	-0.0166	-0.0566	-0.1266	-0.05	-0.0066	0	-0.01	0.2	0
Bs	28	Citrus sinensis (Valencia orange) (EST)	ecsi	-0.04	0.03	0.07	-0.14	-0.04	-0.04	0.02	-0.04	-0.02	-0.01	-0.19	-0.0266	-0.06	-0.1	0.01	-0.14	0.05	-0.12	-0.04	-0.0666	-0.03	-0.03	-0.05	-0.0866	-0.08	-0.0466	-0.0066	-0.0066	-0.0366	0	0		-0.0266	0.0934	0.0634	0.0534	0.0634	-0.0566	-0.0766	-0.0766	0.12	0.1434	0.08	0.04	0.03	0.03
Bs	83	Bacillus subtilis	bsu	-0.02	-0.18	-0.2	-0.14	-0.15	-0.06	0.04	-0.17	0.04	-0.18	-0.19	0.0734	-0.09	0.19	0.09	0.01	0.01	0.02	-0.09	0.0434	-0.04	-0.16	-0.09	-0.0066	0.01	-0.0666	-0.0566	0.0634	-0.0366	0	0		-0.0666	0.0734	-0.0066	0.0634	0.0434	0.0134	-0.0666	-0.1166	-0.09	-0.0766	0.04	0.16	0.03	-0.06
Bs	42	Picea glauca (white spruce) (EST)	epgl	0.16	0.06	0.19	-0.2	-0.19	-0.13	-0.04	-0.1	-0.06	-0.13	-0.19	0.0334	0.44	-0.12	-0.07	-0.19	0.05	-0.12	-0.15	-0.0566	-0.08	-0.09	-0.04	-0.0866	-0.09	-0.0966	-0.0566	0.0134	-0.0166	0	0		0.0034	0.1134	0.0534	0.0334	0.0834	0.0534	-0.0366	-0.1066	0.14	0.0534	0.16	0.13	0.12	0.11
Bs	91	Bacteroides thetaiotaomicron	bth	0.07	-0.22	-0.12	-0.09	-0.2	-0.11	-0.06	-0.16	0.05	0	-0.19	0.1434	-0.13	0.14	-0.06	-0.11	0.01	-0.06	0	0.0334	0.02	-0.06	-0.15	-0.0266	-0.08	-0.0466	-0.0666	-0.0066	0.0034	0	0		0.0234	-0.0066	0.0634	-0.0266	0.0434	0.2034	-0.0966	-0.1166	0.02	-0.1066	0.06	0.03	0.04	0.06
Bs	113	Influenza A virus	vir9	-0.06	-0.06	-0.12	-0.06	-0.03	-0.07	0.1	-0.08	-0.05	0.03	-0.13	0.0134	-0.02	-0.13	-0.11	-0.17	0.1	-0.18	-0.05	-0.1166	-0.03	-0.06	0.02	-0.0866	-0.05	-0.1166	-0.0166	0.0334	-0.0166	0	0		0.0234	0.0434	0.0134	0.0834	0.0034	-0.1366	-0.0766	0.0034	0.04	0.1034	0.05	0.18	0.18	-0.1
Bs	49	Saccharomyces bayanus	dsba	-0.21	-0.18	-0.03	-0.05	0.05	0	-0.17	-0.04	0.04	0.04	-0.03	-0.0166	-0.06	-0.13	-0.06	-0.15	-0.04	-0.09	0.03	-0.1266	0.08	-0.04	-0.11	-0.1266	0.03	-0.0566	-0.1066	-0.0566	0.0634	0	0		-0.0366	-0.0666	0.1534	0.0034	0.0834	-0.0266	-0.1166	-0.0166	0.06	0.0234	-0.03	0	-0.03	0.27
Bs	14	Ciona intestinalis (-) (sea squirt)	dcin	-0.15	-0.15	-0.12	-0.07	0.04	0.07	-0.05	-0.04	-0.03	-0.05	-0.17	-0.0266	0.02	-0.08	-0.06	-0.09	0.01	-0.09	-0.04	-0.0666	-0.08	-0.08	-0.07	-0.0766	-0.06	-0.0366	-0.0466	-0.0066	-0.0266	0	0		0.0034	0.0534	0.0534	0.0634	0.0034	0.0034	0.0434	-0.0566	0.02	-0.0266	0.01	0.11	0.09	0.06
Bs	26	Arabidopsis thaliana (thale cress)	ath	-0.06	-0.02	0.01	-0.18	-0.02	-0.02	-0.1	-0.11	0.02	-0.01	-0.13	-0.0566	0.11	-0.07	-0.11	-0.11	0.01	-0.1	-0.05	-0.0966	-0.09	-0.14	-0.1	-0.0766	-0.06	-0.0666	0.0034	-0.0366	-0.0366	0	0		-0.0066	0.0934	0.0534	0.0334	0.1134	0.0034	-0.0466	-0.0566	0.09	0.0334	0.13	0.06	0.02	0.09
Bs	21	Apis mellifera (honey bee)	dame	-0.19	-0.18	-0.17	-0.13	-0.09	-0.13	0.07	-0.07	-0.03	0.03	-0.2	-0.0166	-0.03	-0.03	-0.02	0	0.05	0.01	-0.04	-0.0866	-0.03	-0.1	-0.14	-0.1066	-0.05	0.0034	-0.0166	0.0034	-0.0266	0	0		0.0034	-0.0166	0.0634	-0.0066	0.0234	0.0034	0.0234	-0.0966	-0.02	-0.0266	0.03	0.05	-0.01	0.07
Bs	24	Caenorhabditis briggsae	dcbr	-0.16	-0.1	-0.08	-0.18	-0.01	-0.05	-0.09	-0.11	0.07	0.14	-0.09	-0.0166	-0.03	-0.08	-0.14	-0.12	-0.04	-0.1	-0.04	-0.0666	-0.03	-0.17	-0.19	-0.0766	0.01	0.0034	0.0234	-0.0666	-0.0166	0	0		-0.0166	0.0934	0.0734	0.0334	0.0734	0.0534	0.0634	-0.0766	0.12	-0.0966	-0.09	0.02	0.02	-0.07
Bs	79	Helicobacter pylori 26695	hpy	-0.35	-0.23	-0.27	-0.23	-0.2	-0.07	0.16	-0.19	0.05	-0.29	-0.16	-0.1266	-0.05	-0.15	0.1	0.05	0.24	-0.03	0.07	0.0734	-0.05	0.01	0.12	-0.1366	-0.11	-0.1066	-0.0766	0.2334	-0.0866	0	0		-0.0266	-0.0166	0.1034	-0.0766	0.0634	-0.0266	-0.0966	-0.0966	0.06	0.0834	0.24	-0.09	-0.14	-0.08
Bs	109	Paramecium bursaria Chlorella virus	vir5	-0.17	-0.24	-0.14	-0.1	-0.08	-0.03	-0.14	-0.08	-0.05	-0.03	-0.17	-0.0466	0.04	-0.06	-0.14	-0.01	-0.02	0	-0.04	-0.0366	-0.08	-0.02	-0.05	-0.0766	-0.06	-0.0166	-0.0066	-0.0666	-0.0366	0	0		0.0034	0.0434	0.0534	0.0334	0.0934	0.0434	-0.0366	-0.0566	-0.01	-0.0266	0.03	0.05	0.1	0.13
Bs	98	Methanosarcina barkeri	mba	0.18	-0.21	-0.18	-0.11	-0.11	-0.09	-0.02	-0.11	-0.06	-0.12	-0.28	0.0434	0.05	-0.08	-0.06	-0.16	-0.08	-0.13	-0.01	-0.0666	-0.04	-0.08	-0.06	-0.0766	-0.07	-0.0766	-0.0166	-0.0166	-0.0066	0	0		0.0034	0.1934	-0.0766	0.0534	0.0434	-0.0566	-0.0866	-0.0966	0.07	0.1134	0.17	0.08	0.14	-0.04
Bs	31	Populus tremula (aspen) (EST)	eptp	-0.01	-0.08	0.02	-0.22	-0.08	-0.09	-0.04	-0.11	-0.06	-0.11	-0.33	-0.0866	0.2	-0.08	-0.07	-0.15	0	-0.19	-0.04	-0.0666	-0.06	-0.08	-0.01	-0.1166	-0.11	-0.0666	0.0134	-0.0466	-0.0066	0	0		-0.0066	0.0834	0.1134	0.0934	0.0334	-0.0066	-0.0666	-0.0966	0.09	0.2234	0.07	0.13	0.06	0.13
Bs	100	Methanococcoides burtonii	mbu	0.14	-0.14	-0.06	-0.21	-0.17	-0.13	-0.14	-0.15	0.01	0.01	-0.31	0.0134	0.2	-0.07	-0.07	-0.16	-0.04	-0.14	-0.01	-0.0666	-0.11	-0.11	-0.12	-0.1066	-0.05	-0.0966	-0.0366	-0.0366	0.0034	0	0		0.0134	0.2034	-0.0266	0.0834	0.0234	0.0234	-0.0866	-0.0966	0.02	0.1134	0.12	0.12	0.23	0.12
Bs	23	Caenorhabditis elegans (nematode)	cel	-0.16	-0.12	-0.09	-0.18	-0.06	-0.12	-0.05	-0.11	-0.02	0.01	-0.15	-0.0266	0.06	-0.05	-0.13	-0.12	-0.02	-0.1	-0.07	-0.0666	-0.05	-0.16	-0.17	-0.0766	-0.03	-0.0166	0.0034	-0.0666	-0.0366	0	0		-0.0166	0.0834	0.0634	0.0934	0.0434	0.0434	0.0634	-0.0766	0.07	-0.0866	-0.07	0.09	0.06	-0.05
Bs	112	Simian immunodeficiency virus	vpr8	0.03	-0.05	-0.02	-0.14	-0.12	-0.1	-0.08	-0.2	-0.07	-0.15	-0.12	-0.0066	0.03	-0.16	-0.06	-0.13	0.02	-0.19	-0.07	-0.0966	-0.08	-0.07	-0.02	-0.1366	-0.06	-0.1166	-0.0266	-0.0166	0.0134	0	0		-0.0266	-0.0566	0.0434	0.1134	0.0334	-0.1466	-0.0966	0.0134	0.07	0.1134	-0.02	0.19	0.21	-0.13
Bs	67	Theileria annulata	tan	-0.09	-0.12	0.08	-0.13	0.1	-0.11	-0.37	-0.23	-0.01	0.28	-0.28	-0.1366	-0.32	-0.22	-0.07	-0.22	-0.2	-0.24	0.26	-0.0966	0.17	-0.09	-0.2	-0.1566	0.15	-0.1466	-0.0166	-0.1166	0.1634	0	0		-0.1066	0.1834	0.0734	0.2234	-0.0166	-0.0166	-0.1366	-0.1066	0.05	0.2234	0.06	-0.08	0.08	-0.02
Bs	55	Candida glabrata	dcgr	-0.14	-0.11	0.02	-0.14	-0.03	-0.06	-0.16	-0.1	-0.06	-0.04	-0.09	-0.0166	-0.06	-0.15	-0.08	-0.14	-0.03	-0.14	-0.05	-0.1166	-0.04	-0.14	-0.14	-0.1166	-0.05	-0.0766	-0.1066	-0.0466	-0.0266	0	0		0.0134	-0.0366	0.1034	0.0534	0.0934	-0.0366	-0.1066	0.0034	0.11	0.0334	0.05	0.09	0.04	0.28
Bs	48	Saccharomyces mikatae	dsmi	-0.27	-0.14	-0.09	-0.19	-0.12	-0.06	-0.4	-0.12	-0.05	-0.05	0	-0.0366	0	-0.09	0.02	-0.09	-0.05	-0.11	-0.02	-0.1466	0.03	-0.05	-0.15	-0.1366	0.02	-0.0666	-0.1266	-0.0466	0.0134	0	0		-0.0066	-0.0066	0.1234	0.0434	0.0734	-0.0366	-0.0666	-0.0366	0.06	0.1434	-0.05	0.07	-0.01	0.22
Bs	111	Human immunodeficiency virus	vir7	-0.03	-0.13	-0.08	-0.05	-0.14	-0.15	-0.16	-0.14	-0.15	-0.11	0.06	0.0134	-0.08	-0.18	-0.1	-0.18	0.01	-0.2	-0.04	-0.1366	-0.07	-0.09	0.01	-0.1366	-0.11	-0.1366	-0.0666	0.1134	-0.0866	0	0		0.1134	-0.0466	-0.0066	0.0234	-0.0366	-0.1566	-0.0966	0.0034	0	0.0934	0.05	0.24	0.23	-0.14
Bs	51	Kluyveromyces lactis	dkla	-0.17	-0.2	-0.04	-0.19	-0.04	-0.06	-0.17	-0.18	-0.01	0.05	-0.13	-0.0966	0.03	-0.12	-0.12	-0.15	-0.04	-0.12	-0.04	-0.1266	-0.06	-0.14	-0.13	-0.1166	-0.05	-0.0566	-0.1066	-0.0766	-0.0266	0	0		-0.0066	-0.0166	0.1634	0.0534	0.1134	-0.0066	-0.0966	-0.0266	0.12	0.0134	0.05	0.04	0.06	0.25
Bs	46	Saccharomyces cerevisiae	sce	-0.19	-0.2	-0.08	-0.15	-0.06	-0.09	-0.13	-0.14	-0.07	-0.09	-0.1	-0.0566	-0.03	-0.13	-0.06	-0.14	-0.06	-0.11	-0.03	-0.1066	-0.03	-0.1	-0.13	-0.1266	-0.04	-0.0666	-0.1066	-0.0566	-0.0066	0	0		-0.0066	-0.0366	0.1234	0.0434	0.0934	-0.0266	-0.0966	-0.0266	0.09	0.0434	0.06	0.05	0.04	0.22
Bs	33	Solanum tuberosum (potato) (EST)	estu	-0.12	-0.07	0.01	-0.22	-0.09	-0.14	-0.11	-0.16	-0.08	-0.09	-0.1	-0.0666	0.03	-0.16	-0.1	-0.18	-0.01	-0.18	-0.08	-0.0966	-0.09	-0.11	-0.11	-0.1066	-0.09	-0.1066	-0.0366	-0.0566	-0.0366	0	0		0.0234	0.1034	0.0834	0.0734	0.0934	0.0134	-0.0466	-0.0566	0.16	0.0734	0.14	0.1	0.08	0.09
Bs	47	Saccharomyces paradoxus	dspd	-0.21	-0.23	-0.17	-0.2	-0.12	-0.19	-0.12	-0.1	-0.09	-0.06	0.21	-0.0866	-0.18	-0.15	-0.01	-0.2	-0.07	-0.11	-0.03	-0.1166	-0.04	-0.06	-0.13	-0.1366	-0.01	-0.0466	-0.0966	-0.0466	-0.0366	0	0		-0.0066	-0.0466	0.0734	0.0834	0.0634	-0.0766	-0.0666	-0.0066	0.06	0.0734	0.07	0.07	0.07	0.1
Bs	30	Medicago truncatula (barrel medic) (EST)	emtr	-0.16	-0.09	-0.03	-0.23	-0.15	-0.14	-0.15	-0.18	-0.09	-0.13	-0.07	-0.0766	0.06	-0.15	-0.12	-0.17	0	-0.17	-0.05	-0.0966	-0.1	-0.12	-0.09	-0.0966	-0.11	-0.1066	-0.0466	-0.0666	-0.0466	0	0		0.0234	0.0934	0.1034	0.0834	0.1134	-0.0166	-0.0666	-0.0566	0.12	0.0734	0.15	0.1	0.08	0.12
Bs	88	Chlamydophila pneumoniae AR39	cpa	-0.15	-0.14	-0.16	-0.24	-0.2	-0.17	-0.14	-0.18	-0.03	-0.16	-0.03	-0.0866	-0.16	-0.18	-0.1	-0.13	-0.06	-0.11	-0.06	-0.0166	-0.09	-0.04	-0.05	-0.0966	-0.04	-0.0866	-0.0266	-0.0566	-0.0266	0	0		-0.0166	0.0634	-0.0266	-0.0266	0.2134	0.1334	-0.0166	-0.0266	0.08	-0.0666	0.27	0.08	0.03	-0.03
Bs	106	Emiliania huxleyi virus	vir2	-0.12	-0.21	-0.11	-0.18	-0.2	-0.19	-0.14	-0.18	-0.12	-0.26	-0.14	-0.0866	-0.14	-0.05	-0.1	-0.06	-0.08	-0.08	-0.08	0.0334	-0.12	-0.15	-0.1	-0.0766	-0.1	-0.0066	-0.0466	-0.1066	-0.0566	0	0		0.0134	0.0934	-0.0166	0.1134	0.0334	0.1634	-0.0066	0.0034	-0.01	-0.1066	-0.12	0.18	0.26	0.14
Bs	84	Streptococcus pneumoniae TIGR4	spn	-0.16	-0.21	-0.14	-0.17	-0.16	-0.18	-0.22	-0.13	0.02	-0.2	-0.09	-0.0766	-0.17	-0.16	-0.11	-0.14	-0.07	-0.14	-0.03	-0.0066	-0.04	-0.16	-0.12	-0.1166	-0.03	-0.1066	-0.0466	-0.0366	-0.0866	0	0		0.0634	0.0334	0.1134	0.0734	0.0934	0.2834	-0.0466	-0.0566	0.08	-0.1166	0.11	0.09	0.02	0.16
Bs	53	Debaryomyces hansenii	ddha	-0.2	-0.23	-0.03	-0.2	-0.12	-0.17	-0.2	-0.2	-0.11	-0.09	-0.02	-0.1266	-0.13	-0.13	-0.12	-0.14	-0.07	-0.11	-0.05	-0.1366	-0.07	-0.15	-0.12	-0.1266	-0.08	-0.0166	-0.1166	-0.0766	-0.0566	0	0		0.0034	-0.0366	0.1534	0.0734	0.0734	-0.0366	-0.0966	-0.0866	0.11	0.0034	0.06	0.05	0.09	0.19
Bs	57	Schizosaccharomyces pombe	spo	-0.22	-0.18	-0.12	-0.21	-0.15	-0.16	-0.12	-0.22	-0.12	-0.21	-0.12	-0.0966	-0.13	-0.15	-0.08	-0.16	-0.11	-0.13	-0.05	-0.0466	-0.07	-0.08	-0.16	-0.1066	-0.07	-0.0766	-0.0966	-0.0666	-0.0366	0	0		-0.0066	0.0934	0.0834	0.0334	0.1634	0.1534	-0.0066	-0.0766	0.17	-0.0666	0.21	0.01	0	0.18
Bs	16	Molgula tectiformis (EST)	emte	-0.23	-0.31	-0.27	-0.22	-0.16	-0.18	-0.04	-0.14	-0.11	-0.26	-0.08	-0.0466	0.17	-0.12	-0.13	-0.15	-0.06	-0.16	-0.14	-0.0666	-0.15	-0.1	-0.18	-0.1366	-0.12	-0.0866	-0.1466	-0.0066	-0.0866	0	0		0.0334	-0.0166	0.0634	0.0934	0.0634	-0.0366	0.0334	0.0034	0.12	-0.0366	-0.02	0.19	0.1	0.06
Bs	39	Saccharum officinarum (sugarcane) (EST)	esof	-0.27	-0.24	-0.21	-0.27	-0.29	-0.24	-0.22	-0.23	-0.14	-0.13	-0.04	-0.1066	-0.01	-0.13	-0.14	-0.14	-0.11	-0.12	-0.05	-0.0866	-0.09	0	-0.05	-0.0866	-0.13	-0.0666	-0.0966	-0.0866	0.0434	0	0		0.0234	0.0534	0.0234	-0.0066	0.1034	0.0434	0.0534	-0.0166	0.15	-0.0566	0.12	0.02	0.04	0.05
Bs	25	Schistosoma japonicum (fluke) (EST)	esja	-0.23	-0.24	-0.18	-0.26	-0.18	-0.22	-0.23	-0.24	-0.13	-0.11	-0.22	-0.0666	0	-0.13	-0.1	-0.16	-0.08	-0.14	-0.14	-0.0866	-0.13	-0.15	-0.16	-0.1066	-0.09	-0.0766	-0.0966	-0.0866	-0.0766	0	0		0.0534	0.0234	0.0334	0.1434	0.0434	0.1634	0.0134	-0.0466	0.11	-0.0766	0.06	0.16	0.09	0.21
Bs	32	Lactuca sativa (lettuce) (EST)	elsa	-0.26	-0.24	-0.24	-0.31	-0.31	-0.27	-0.25	-0.25	-0.13	-0.15	-0.05	-0.0966	-0.15	-0.11	-0.14	-0.14	-0.11	-0.15	-0.07	-0.0966	-0.09	-0.08	-0.08	-0.0866	-0.13	-0.0766	-0.1066	-0.1166	-0.0066	0	0		0.0334	0.0534	0.0534	0.0334	0.1334	0.0534	0.0534	-0.0366	0.17	-0.0566	0.14	0.06	0.03	0.08
Bs	96	Methanococcus maripaludis	mmp	0	-0.41	-0.39	-0.21	-0.03	-0.15	-0.11	0.08	-0.15	-0.28	-0.25	-0.1266	-0.25	-0.14	-0.13	-0.17	-0.18	-0.13	-0.1	-0.1466	-0.19	-0.16	-0.14	-0.1266	-0.19	-0.0966	-0.0866	-0.0566	-0.0866	0	0		-0.0066	0.1134	-0.0466	0.2134	0.0334	-0.1166	-0.0766	-0.1166	0.09	0.0534	0.09	0.14	0.37	0
Bs	54	Candida albicans	cal	-0.34	-0.31	-0.23	-0.27	-0.21	-0.2	-0.34	-0.22	-0.13	-0.16	-0.04	-0.1266	-0.17	-0.19	-0.17	-0.21	-0.07	-0.19	-0.05	-0.1466	-0.04	-0.16	-0.11	-0.1366	-0.09	-0.0866	-0.1366	-0.1166	-0.0566	0	0		0.0334	-0.0566	0.2134	0.1334	0.0834	-0.0066	-0.0566	-0.1166	0.21	-0.0866	0.04	0.03	0.03	0.28
Bs	104	Nanoarchaeum equitans	neq	-0.43	-0.26	-0.33	-0.27	-0.28	-0.16	-0.14	-0.33	-0.26	-0.19	-0.11	-0.1566	-0.12	-0.21	-0.05	-0.15	-0.16	-0.21	-0.08	-0.1466	-0.1	-0.07	-0.05	-0.1566	-0.2	-0.1066	-0.1466	0.0334	-0.0566	0	0		0.0034	-0.1066	0.0634	-0.0566	0.1834	-0.1466	-0.1466	0.0134	0.13	0.1434	0.06	0.16	0.1	0.04
Bs	107	Canarypox virus	vir3	-0.16	-0.29	-0.23	-0.3	-0.16	-0.17	-0.28	-0.23	-0.23	-0.24	-0.16	-0.1066	-0.15	-0.13	-0.19	-0.11	-0.15	-0.12	-0.15	-0.1266	-0.16	-0.17	-0.18	-0.1566	-0.19	-0.1066	-0.1266	-0.0866	-0.1066	0	0		0.0934	-0.0266	-0.0466	0.0134	0.1934	0.0034	-0.0966	0.0134	0.19	-0.0366	0.29	0.08	0.01	0.14
Bs	66	Cryptosporidium parvum	cpv	-0.25	-0.22	-0.15	-0.29	-0.24	-0.27	-0.17	-0.25	-0.2	-0.24	-0.12	-0.1266	-0.18	-0.2	-0.15	-0.2	-0.15	-0.2	-0.14	-0.1466	-0.15	-0.18	-0.14	-0.1566	-0.15	-0.1266	-0.1066	-0.0766	-0.0866	0	0		0.0234	0.0534	0.0234	0.1534	0.1234	-0.0766	-0.1166	-0.0566	0.18	0.0034	0.09	0.16	0.18	0.06
Bs	45	Cyanidioschyzon merolae	cme	-0.4	-0.34	-0.33	-0.35	-0.34	-0.31	-0.33	-0.34	-0.11	-0.26	-0.11	-0.1366	0	-0.19	-0.13	-0.14	0.03	-0.11	-0.1	-0.0766	-0.09	-0.16	-0.18	-0.1566	-0.13	-0.1066	-0.1266	-0.0666	-0.0966	0	0		0.1134	-0.0466	0.0334	0.0734	0.0834	0.1934	-0.0266	-0.0966	0.05	-0.0966	0.23	0.16	0.12	0.21
Bs	89	Borrelia burgdorferi	bbu	-0.34	-0.25	-0.3	-0.3	-0.28	-0.31	-0.17	-0.23	-0.25	-0.39	-0.14	-0.1366	-0.15	-0.2	-0.09	-0.19	-0.14	-0.2	-0.12	-0.1366	-0.14	-0.09	-0.1	-0.1466	-0.2	-0.1366	-0.1466	-0.0166	-0.1166	0	0		0.0534	0.1134	-0.0066	0.0634	0.1534	-0.0966	-0.1066	-0.0666	0.14	0.0234	0.17	0.18	0.15	0.02
Bs	81	Rickettsia prowazekii	rpr	-0.28	-0.27	-0.31	-0.39	-0.37	-0.35	-0.27	-0.34	-0.23	-0.35	-0.15	-0.1366	-0.17	-0.12	-0.13	-0.18	-0.14	-0.18	-0.16	-0.1066	-0.2	-0.23	-0.15	-0.1466	-0.18	-0.1166	-0.1366	-0.0666	-0.1266	0	0		0.1134	0.0334	-0.0866	0.0834	0.1134	0.1134	-0.0866	-0.0466	0.24	-0.0666	0.26	0.1	0.18	0.26
Bs	65	Plasmodium falciparum	pfa	-0.37	-0.36	-0.32	-0.37	-0.39	-0.36	-0.37	-0.36	-0.26	-0.34	-0.23	-0.1466	-0.12	-0.2	-0.2	-0.2	-0.13	-0.16	-0.13	-0.1466	-0.14	-0.15	-0.15	-0.1566	-0.19	-0.1166	-0.1466	-0.1066	-0.0866	0	0		0.1534	-0.0566	-0.0266	0.0934	0.0634	-0.0566	-0.0766	-0.0866	0.01	-0.0066	0.14	0.28	0.18	0.17
Bs	76	Buchnera aphidicola APS	buc	-0.37	-0.41	-0.42	-0.38	-0.37	-0.36	-0.32	-0.37	-0.25	-0.41	-0.2	-0.1466	-0.22	-0.17	-0.17	-0.18	-0.17	-0.2	-0.19	-0.1166	-0.19	-0.18	-0.19	-0.1566	-0.18	-0.1366	-0.1466	-0.1266	-0.1266	0	0		0.0434	-0.0466	-0.0666	0.0834	0.2634	0.1634	-0.0066	-0.0766	0.2	-0.1366	0.22	0.18	0.18	0.17
Bs	102	Methanosphaera stadtmanae	mst	-0.35	-0.41	-0.36	-0.38	-0.29	-0.29	-0.45	-0.33	-0.26	-0.25	-0.15	-0.1566	-0.22	-0.24	-0.23	-0.25	-0.18	-0.24	-0.19	-0.1566	-0.22	-0.21	-0.22	-0.1566	-0.23	-0.1566	-0.1366	-0.1466	-0.1066	0	0		0.1534	0.0634	-0.1166	0.1934	0.0734	0.0234	-0.1166	-0.0166	0.05	-0.0866	0.11	0.38	0.38	0.19
Bs	64	Dictyostelium discoideum	ddi	-0.47	-0.34	-0.34	-0.42	-0.34	-0.4	-0.4	-0.36	-0.19	-0.18	-0.28	-0.1666	-0.28	-0.24	-0.21	-0.23	-0.2	-0.23	-0.11	-0.1666	-0.13	-0.22	-0.23	-0.1666	-0.16	-0.1466	-0.1166	-0.1466	-0.1266	0	0		0.0634	-0.0466	-0.0266	0.3534	-0.0066	0.0934	-0.1466	-0.1166	0.11	-0.1266	-0.11	0.23	0.27	0.51
Bs	71	Entamoeba histolytica	ehi	-0.46	-0.41	-0.29	-0.34	-0.39	-0.36	-0.4	-0.38	-0.26	-0.23	-0.3	-0.1566	-0.18	-0.24	-0.24	-0.24	-0.21	-0.23	-0.2	-0.1666	-0.2	-0.23	-0.21	-0.1566	-0.18	-0.1566	-0.1366	-0.1366	-0.1466	0	0		0.0934	0.1634	-0.0866	0.2534	0.0934	-0.0466	-0.0866	-0.1366	0.2	-0.1266	-0.01	0.23	0.23	0.03
Bs	44	Physcomitrella patens subsp. patens (EST)	eppp	-0.43	-0.42	-0.45	-0.37	-0.37	-0.37	-0.38	-0.33	-0.28	-0.4	-0.27	-0.1566	-0.29	-0.19	-0.17	-0.19	-0.21	-0.22	-0.2	-0.1066	-0.2	-0.21	-0.2	-0.1466	-0.22	-0.1366	-0.1566	-0.1266	-0.1266	0	0		0.0834	0.0234	-0.1066	0.0634	0.2434	0.1734	0.0634	-0.1066	0.28	-0.1566	0.29	0.13	0.07	0.19
			mean(+)	0.197965	0.173451	0.168142	0.154867	0.152389	0.147965	0.147168	0.14708	0.139823	0.139558	0.133894	0.132899	0.123805	0.12177	0.116018	0.11354	0.110531	0.105133	0.104425	0.103501	0.0984956	0.0912389	0.089469	0.0803823	0.080177	0.0745947	0.0732071	0.0694761	0.0517416	0	0		0.0436991	0.059292	0.0608566	0.0626832	0.0647115	0.0678018	0.0717239	0.0783823	0.0823894	0.0871398	0.0874336	0.0884956	0.0890265	0.0933628
			mean(-)	0.0142478	-0.0562832	-0.0184071	-0.0697345	-0.0104425	-0.00619469	-0.0138938	-0.0341593	0.0361062	-0.0227434	-0.11106	0.0576106	0.0163717	-0.0461947	0.0110619	-0.0795575	0.0430973	-0.0761062	0.0368142	-8.84956e-05	0.0160177	-0.030177	-0.0765487	-0.0529204	-0.0288496	-0.0495575	-0.0120354	0.0114159	-0.00123894	0	0		-0.0139823	0.00814159	0.00769912	0.00964602	0.0243363	-0.00557522	-0.0588496	-0.0804425	0.0144248	0.0060177	0.0254867	0.0247788	0.0212389	0.0321239
			SD(-)	0.237	0.197	0.202	0.175	0.184	0.183	0.185	0.176	0.17	0.172	0.114	0.158	0.151	0.137	0.138	0.103	0.131	0.09804	0.129	0.129	0.121	0.11	0.07659	0.08152	0.09437	0.07368	0.09107	0.08634	0.06506	0	0		0.0565	0.07276	0.07547	0.08235	0.08233	0.09129	0.06122	0.04269	0.103	0.114	0.109	0.111	0.114	0.119
			neg	53	66	58	73	60	58	53	65	52	59	96	49	50	82	62	83	42	85	52	64	56	76	99	81	73	86	63	50	55	0	0		72	56	55	58	39	68	95	102	49	54	45	44	51	48
			pos
[truncated: 21 more columns]
