# Supplementary material for: Does codon bias have an evolutionary origin?
Source: Theor Biol Med Model. 2008 Jul 30;5:16. doi: 10.1186/1742-4682-5-16 (PMC2519059; doi:10.1186/1742-4682-5-16)
Supplement: Additional file 5 — CUF- Pan-Genomic Codon Correlations. Codon frequencies were collected from 113 Codon Usage Frequency Tables and the significances of correlations (C, 64 × 64) were calculated. (n = 113). The table displays the -log C values. A – sign was added to the -log C value to indicate negative correlations. Significant positive correlations (values > 2) are indicated by bold numbers and gray background, while significant negative correlations (values < -2) are indicated by italic numbers and pink background. The collected data are sorted into 4 × 4 × 3 × 3 = 144 different subgroups corresponding to the 4 × 4 codon letter combinations and the 3 × 3 codon positions (red letters). [file 1742-4682-5-16-S5.xls]

## Sheet: ABC~ABC
		Abc|Abc				1ST	A1	A1	A1	A1	A1	A1	A1	A1	A1	A1	A1	A1	A1	A1	A1	A1		C1	C1	C1	C1	C1	C1	C1	C1	C1	C1	C1	C1	C1	C1	C1	C1		G1	G1	G1	G1	G1	G1	G1	G1	G1
						2ND	A2	A2	A2	A2	C2	C2	C2	C2	G2	G2	G2	G2	T2	T2	T2	T2		A2	A2	A2	A2	C2	C2	C2	C2	G2	G2	G2	G2	T2	T2	T2	T2		A2	A2	A2	A2	C2	C2	C2	C2	G2
						3RD	A3	C3	G3	T3	A3	C3	G3	T3	A3	C3	G3	T3	A3	C3	G3	T3		A3	C3	G3	T3	A3	C3	G3	T3	A3	C3	G3	T3	A3	C3	G3	T3		A3	C3	G3	T3	A3	C3	G3	T3	A3
						AA	Lys	Asn	Lys	Asn	Thr	Thr	Thr	Thr	Arg	Ser	Arg	Ser	Ile	Ile	Met	Ile		Gln	His	Gln	His	Pro	Pro	Pro	Pro	Arg	Arg	Arg	Arg	Leu	Leu	Leu	Leu		Glu	Asp	Glu	Asp	Ala	Ala	Ala	Ala	Gly
		1ST	2ND	3RD	AA	CDN	AAA/#	AAC/#	AAG/#	AAT/#	ACA/#	ACC/#	ACG/#	ACT/#	AGA/#	AGC/#	AGG/#	AGT/#	ATA/#	ATC/#	ATG/#	ATT/#		CAA/#	CAC/#	CAG/#	CAT/#	CCA/#	CCC/#	CCG/#	CCT/#	CGA/#	CGC/#	CGG/#	CGT/#	CTA/#	CTC/#	CTG/#	CTT/#		GAA/#	GAC/#	GAG/#	GAT/#	GCA/#	GCC/#	GCG/#	GCT/#	GGA/#
		A1	A2	A3	Lys	AAA/#		-2.67258	-6.88757	26.7763	7.81334	-11.7794	-9.60091	9.57266	5.43945	-13.7459	-3.14628	9.83069	16.4054	-11.0144	-0.615848	26.0133		6.69171	-21.977	-20.5948	5.79375	-0.552383	-14.5193	-12.0472	-0.0828549	-3.24676	-11.1143	-17.7508	-0.167089	1.48263	-20.6441	-13.7925	-1.19588		31.9271	-19.4469	-25.6431	18.3168	1.52885	-18.0702	-8.57896	-0.288356	1.74753
		A1	A2	C3	Asn	AAC/#	-2.67258		4.06818	-3.71178	-3.316	4.65689	6.86319	-2.84952	-1.50006	6.27892	-0.26188	-3.12324	-2.606	4.23206	-0.18895	-6.01697		-2.0824	8.58769	4.49072	-5.80749	-1.37382	2.49265	3.04313	-2.26009	-0.310985	2.2841	-1.17799	-0.887061	-0.905216	1.99597	3.42304	-5.15726		-3.26733	10.6433	2.58197	-3.20186	-5.22244	2.31173	2.19508	-2.20476	-2.97379
		A1	A2	G3	Lys	AAG/#	-6.88757	4.06818		-5.21152	-2.08271	2.25	-0.446228	-1.42657	-0.0974473	2.73186	6.51968	-2.97331	-2.04879	1.12565	-0.324719	-10.1661		-4.47349	4.19885	-3.87388	-4.35175	-0.11761	2.21401	-0.00401737	-0.449207	-0.15989	-0.0700267	-0.85174	-5.32308	-0.18271	7.1218	-0.966754	-0.454793		-6.03556	7.14637	15.3487	-2.53895	-1.92093	1.60384	-0.206955	-0.223354	-0.0611255
		A1	A2	T3	Asn	AAT/#	26.7763	-3.71178	-5.21152		13.0286	-13.7509	-9.71585	10.7226	6.90718	-15.1209	-3.37916	21.2763	11.8354	-12.238	-0.525645	20.6764		9.76687	-18.3692	-15.9565	12.1462	3.00658	-12.8747	-11.7994	-0.062718	-1.7597	-10.9264	-13.3445	-0.198015	1.8777	-20.106	-13.9439	-0.284059		14.6613	-20.8779	-17.0043	22.996	-0.725516	-17.6447	-10.0239	-0.0491612	-1.00265
		A1	C2	A3	Thr	ACA/#	7.81334	-3.316	-2.08271	13.0286		-17.836	-10.8129	13.0888	15.4158	-9.88005	-0.151606	17.1715	7.05194	-11.346	1.597	7.14363		5.6756	-9.15189	-6.12613	10.9164	12.4018	-9.88911	-13.7974	2.44129	-0.243986	-16.3227	-16.3227	-0.693201	4.13564	-11.5774	-11.978	2.11748		8.01593	-13.2039	-5.53049	11.1873	9.2912	-21.3574	-15.2268	-1.20754	7.93924
		A1	C2	C3	Thr	ACC/#	-11.7794	4.65689	2.25	-13.7509	-17.836		7.54876	-12.3103	-13.7339	8.70488	-0.286401	-17.0765	-11.7972	15.0947	-1.76823	-12.0204		-7.54015	11.5735	13.0786	-10.0043	-4.74682	19.9476	13.3878	-4.54946	-0.202739	19.3471	19.1516	-0.19446	-6.81769	11.4891	20.8507	-4.25926		-10.6086	19.3869	5.71619	-11.1216	-5.36613	36.5814	11.2668	-4.76464	-5.8675
		A1	C2	G3	Thr	ACG/#	-9.60091	6.86319	-0.446228	-9.71585	-10.8129	7.54876		-17.5512	-11.1704	8.85215	-0.533399	-11.1629	-7.11806	9.13662	-0.589979	-8.32352		-4.05012	13.8668	5.04343	-6.24712	-4.74787	5.77048	28.3567	-6.70597	2.55349	21.5922	11.5573	2.94523	-3.55385	6.92312	8.11104	-3.35166		-7.6778	15.4402	4.40996	-9.59902	-2.87861	10.18	29.0137	-5.3649	-5.52564
		A1	C2	T3	Thr	ACT/#	9.57266	-2.84952	-1.42657	10.7226	13.0888	-12.3103	-17.5512		9.41768	-16.7835	-1.41877	18.6482	4.26778	-13.0921	-0.583056	13.8677		9.37709	-16.183	-9.80816	10.3653	7.9282	-11.2839	-19.7627	5.67355	-0.0324898	-20.2183	-18.4833	-0.175566	3.97247	-15.8591	-17.256	3.03391		8.12953	-19.1478	-10.6715	17.7273	2.72606	-20.2046	-18.0368	11.3697	4.2817
		A1	G2	A3	Arg	AGA/#	5.43945	-1.50006	-0.0974473	6.90718	15.4158	-13.7339	-11.1704	9.41768		-5.48449	2.61153	8.56835	11.2558	-9.01089	-0.492896	2.85201		3.72456	-7.07382	-6.30135	4.40874	7.33414	-6.12683	-16.0534	3.40314	-0.68064	-20.5214	-11.7114	-6.80357	9.7002	-6.68543	-10.1019	-1.176		6.60381	-7.55148	-2.05381	4.04834	2.11483	-15.4537	-15.9839	-0.83441	8.39782
		A1	G2	C3	Ser	AGC/#	-13.7459	6.27892	2.73186	-15.1209	-9.88005	8.70488	8.85215	-16.7835	-5.48449		3.70768	-10.8215	-7.39147	8.07422	-0.381303	-18.0656		-7.95767	24.0857	19.8187	-9.5993	-3.75952	11.9749	10.0272	-0.659677	-0.168768	13.1655	10.7221	-0.914628	-2.44122	12.6342	20.1022	-4.11725		-16.2135	16.7416	18.0388	-21.7086	-4.05371	14.807	9.70917	-1.51133	-4.95126
		A1	G2	G3	Arg	AGG/#	-3.14628	-0.26188	6.51968	-3.37916	-0.151606	-0.286401	-0.533399	-1.41877	2.61153	3.70768		-1.76963	-1.15221	-0.238183	-0.586469	-5.99627		-4.10531	1.38587	-1.08141	-3.39532	-0.109308	1.65061	-0.547175	1.83396	-1.27024	-1.67697	-0.0356477	-8.29378	3.03463	5.71205	-0.361989	1.43575		-2.44229	1.88622	11.4357	-3.95778	-0.172952	-0.333567	-0.672759	-0.256169	-1.03101
		A1	G2	T3	Ser	AGT/#	9.83069	-3.12324	-2.97331	21.2763	17.1715	-17.0765	-11.1629	18.6482	8.56835	-10.8215	-1.76963		5.73903	-14.201	-0.163383	14.0605		12.7908	-10.4985	-8.42125	13.6241	6.80325	-11.0123	-17.1972	3.32289	-0.133537	-14.2677	-12.1644	-0.414286	4.71665	-17.439	-12.9262	-0.987395		8.87108	-21.1732	-9.41737	16.0377	1.82896	-21.9395	-15.0263	3.56338	1.87059
		A1	T2	A3	Ile	ATA/#	16.4054	-2.606	-2.04879	11.8354	7.05194	-11.7972	-7.11806	4.26778	11.2558	-7.39147	-1.15221	5.73903		-12.1107	-0.336659	6.52986		-0.680225	-12.5889	-11.6857	2.16541	-0.0616703	-5.83289	-8.22006	-0.481909	-3.46376	-11.0654	-9.61475	-2.69953	7.86871	-7.38312	-8.2597	1.45181		10.8343	-9.72344	-5.29863	6.26198	1.62983	-11.1278	-7.45154	-0.00413656	2.71103
		A1	T2	C3	Ile	ATC/#	-11.0144	4.23206	1.12565	-12.238	-11.346	15.0947	9.13662	-13.0921	-9.01089	8.07422	-0.238183	-14.201	-12.1107		-0.922084	-8.29762		-6.44363	9.64233	-10.5236	-5.47569	-4.78859	5.51838	12.5799	-2.04542	-0.906859	10.9059	13.3781	-0.427993	-6.51533	12.245	13.0679	-1.80569		-7.32991	12.1717	5.57627	-7.46813	-1.82268	13.8155	8.26575	-2.34685	-1.98987
		A1	T2	G3	Met	ATG/#	-0.615848	-0.18895	-0.324719	-0.525645	1.597	-1.76823	-0.589979	-0.583056	-0.492896	-0.381303	-0.586469	-0.163383	-0.336659	-0.922084		-0.471667		-0.0749138	-0.405083	-0.153542	1.30098	-0.375503	-1.22738	-0.448389	-0.180185	1.43582	-0.320146	-0.113813	-0.638697	-0.153207	-0.132636	-0.0320127	-1.18587		-0.0645357	-0.0483464	-0.193817	-0.0196647	2.79627	-0.930516	-0.255918	-0.218602	1.75473
		A1	T2	T3	Ile	ATT/#	26.0133	-6.01697	-10.1661	20.6764	7.14363	-12.0204	-8.32352	13.8677	2.85201	-18.0656	-5.99627	14.0605	6.52986	-8.29762	-0.471667			10.3534	-22.9001	-18.0174	7.5371	-1.04747	-13.4696	-9.32019	-0.206149	-1.16038	-8.46303	-12.6314	1.45163	-1.11051	-18.8916	-13.2132	-2.45319		18.2587	-26.3292	-25.5531	17.2029	3.10801	-15.2531	-7.14402	2.18704	1.83995
		C1	A2	A3	Gln	CAA/#	6.69171	-2.0824	-4.47349	9.76687	5.6756	-7.54015	-4.05012	9.37709	3.72456	-7.95767	-4.10531	12.7908	-0.680225	-6.44363	-0.0749138	10.3534			-7.07382	-9.84457	12.6027	8.19278	-6.96193	-6.44365	-0.623232	-0.336676	-5.05733	-23.0663	1.87398	2.87522	-12.2207	-14.7733	-0.541967		6.10654	-12.4693	-13.3623	7.21456	-0.397802	-8.43857	-3.90586	2.70084	-0.287406
		C1	A2	C3	His	CAC/#	-21.977	8.58769	4.19885	-18.3692	-9.15189	11.5735	13.8668	-16.183	-7.07382	24.0857	1.38587	-10.4985	-12.5889	9.64233	-0.405083	-22.9001		-7.07382		19.5589	-8.30914	-1.17918	18.8562	13.6088	-0.66921	2.94804	15.2889	16.4646	-0.569055	-3.86421	18.1105	16.2428	-4.89968		-21.2737	30.347	16.8092	-24.509	-5.01808	17.1	9.53582	-2.98196	-2.57259
		C1	A2	G3	Gln	CAG/#	-20.5948	4.49072	-3.87388	-15.9565	-6.12613	13.0786	5.04343	-9.80816	-6.30135	19.8187	-1.08141	-8.42125	-11.6857	-10.5236	-0.153542	-18.0174		-9.84457	19.5589		-6.79022	-1.65004	7.74842	6.16204	-4.57432	-1.04551	7.22029	7.5814	-2.14835	-2.43873	13.4491	10.4419	-0.75595		-4.86998	18.0723	9.45458	-13.9231	-2.24055	12.7166	7.48889	-3.18089	-2.83283
		C1	A2	T3	His	CAT/#	5.79375	-5.80749	-4.35175	12.1462	10.9164	-10.0043	-6.24712	10.3653	4.40874	-9.5993	-3.39532	13.6241	2.16541	-5.47569	1.30098	7.5371		12.6027	-8.30914	-6.79022		6.80325	-7.74842	-6.16204	4.57432	-1.04551	-7.22029	-7.5814	2.14835	2.43873	-13.4491	-10.4419	-0.75595		4.86998	-18.0723	-9.45458	13.9231	2.24055	-12.7166	-7.48889	3.18089	2.83283
		C1	C2	A3	Pro	CCA/#	-0.552383	-1.37382	-0.11761	3.00658	12.4018	-4.74682	-4.74787	7.9282	7.33414	-3.75952	-0.109308	6.80325	-0.0616703	-4.78859	-0.375503	-1.04747		8.19278	-1.17918	-1.65004	6.80325		-2.64821	-5.01258	-1.27133	-0.678832	-6.14361	-4.45051	-0.634476	2.5992	-3.44311	-6.22184	-0.013312		-0.829503	-3.64322	-1.04836	3.96563	2.41654	-6.21081	-6.56236	-0.8991	3.36191
		C1	C2	C3	Pro	CCC/#	-14.5193	2.49265	2.21401	-12.8747	-9.88911	19.9476	5.77048	-11.2839	-6.12683	11.9749	1.65061	-11.0123	-5.83289	5.51838	-1.22738	-13.4696		-6.96193	18.8562	7.74842	-7.74842	-2.64821		6.87655	-0.328338	1.48663	11.9113	16.7182	-1.18672	-1.97347	14.2148	14.0068	-3.69066		-14.9518	17.4639	11.834	-21.5793	-7.22073	26.7134	5.3652	-2.56139	-2.64973
		C1	C2	G3	Pro	CCG/#	-12.0472	3.04313	-0.00401737	-11.7994	-13.7974	13.3878	28.3567	-19.7627	-16.0534	10.0272	-0.547175	-17.1972	-8.22006	12.5799	-0.448389	-9.32019		-6.44365	13.6088	6.16204	-6.16204	-5.01258	6.87655		-8.45005	-0.903157	36.0114	21.0389	2.10821	-7.25813	10.2281	15.1252	-3.46379		-10.3415	15.558	4.2893	-11.0983	-2.13179	20.7223	40.2409	-5.37232	-4.94317
		C1	C2	T3	Pro	CCT/#	-0.0828549	-2.26009	-0.449207	-0.062718	2.44129	-4.54946	-6.70597	5.67355	3.40314	-0.659677	1.83396	3.32289	-0.481909	-2.04542	-0.180185	-0.206149		-0.623232	-0.66921	-4.57432	4.57432	-1.27133	-0.328338	-8.45005		2.242	-6.6439	-3.13413	-0.277479	2.34173	-0.333274	-3.12649	5.2		-0.195621	-2.71822	-0.267021	-0.659243	1.51151	-4.01033	-8.58477	14.4146	3.99507
		C1	G2	A3	Arg	CGA/#	-3.24676	-0.310985	-0.15989	-1.7597	-0.243986	-0.202739	2.55349	-0.0324898	-0.68064	-0.168768	-1.27024	-0.133537	-3.46376	-0.906859	1.43582	-1.16038		-0.336676	2.94804	-1.04551	-1.04551	-0.678832	1.48663	-0.903157	2.242		-0.565685	1.42035	3.25779	-0.20727	-0.473935	-0.0869959	-0.111822		-2.50518	-1.22761	-0.864358	-1.29556	-0.553435	-0.257691	-0.424704	-1.00353	-1.0053
		C1	G2	C3	Arg	CGC/#	-11.1143	2.2841	-0.0700267	-10.9264	-16.3227	19.3471	21.5922	-20.2183	-20.5214	13.1655	-1.67697	-14.2677	-11.0654	10.9059	-0.320146	-8.46303		-5.05733	15.2889	7.22029	-7.22029	-6.14361	11.9113	36.0114	-6.6439	-0.565685		23.0663	2.53908	-7.39312	10.1722	19.5372	-5.50534		-10.4098	15.7082	4.30907	-14.0322	-3.63444	30.2141	38.7379	-5.24537	-8.51398
		C1	G2	G3	Arg	CGG/#	-17.7508	-1.17799	-0.85174	-13.3445	-16.3227	19.1516	11.5573	-18.4833	-11.7114	10.7221	-0.0356477	-12.1644	-9.61475	13.3781	-0.113813	-12.6314		-23.0663	16.4646	7.5814	-7.5814	-4.45051	16.7182	21.0389	-3.13413	1.42035	23.0663		-0.132588	-4.97557	15.3254	21.7778	-3.03921		-15.177	18.4609	10.6366	-16.4241	-3.35455	30.9064	15.4338	-4.53685	-3.75355
		C1	G2	T3	Arg	CGT/#	-0.167089	-0.887061	-5.32308	-0.198015	-0.693201	-0.19446	2.94523	-0.175566	-6.80357	-0.914628	-8.29378	-0.414286	-2.69953	-0.427993	-0.638697	1.45163		1.87398	-0.569055	-2.14835	2.14835	-0.634476	-1.18672	2.10821	-0.277479	3.25779	2.53908	-0.132588		-1.04378	-1.40932	-0.199498	-0.043981		-0.0253013	-1.21826	-2.58436	-0.901865	-1.13985	-0.0587819	3.0673	2.06155	-1.40409
		C1	T2	A3	Leu	CTA/#	1.48263	-0.905216	-0.18271	1.8777	4.13564	-6.81769	-3.55385	3.97247	9.7002	-2.44122	3.03463	4.71665	7.86871	-6.51533	-0.153207	-1.11051		2.87522	-3.86421	-2.43873	2.43873	2.5992	-1.97347	-7.25813	2.34173	-0.20727	-7.39312	-4.97557	-1.04378		-3.52037	-6.59623	-0.0870214		-1.13427	-4.27181	-0.406268	-1.87165	-0.266046	-5.93856	-4.67095	1.76501	-0.578111
		C1	T2	C3	Leu	CTC/#	-20.6441	1.99597	7.1218	-20.106	-11.5774	11.4891	6.92312	-15.8591	-6.68543	12.6342	5.71205	-17.439	-7.38312	12.245	-0.132636	-18.8916		-12.2207	18.1105	13.4491	-13.4491	-3.44311	14.2148	10.2281	-0.333274	-0.473935	10.1722	15.3254	-1.40932	-3.52037		10.7955	-0.310004		-15.9731	21.1658	23.1287	-20.4971	-2.61545	18.6606	8.71348	-1.5344	-0.872053
		C1	T2	G3	Leu	CTG/#	-13.7925	3.42304	-0.966754	-13.9439	-11.978	20.8507	8.11104	-17.256	-10.1019	20.1022	-0.361989	-12.9262	-8.2597	13.0679	-0.0320127	-13.2132		-14.7733	16.2428	10.4419	-10.4419	-6.22184	14.0068	15.1252	-3.12649	-0.0869959	19.5372	21.7778	-0.199498	-6.59623	10.7955		-4.93341		-12.9885	16.7391	11.2539	-17.7601	-3.01911	24.9612	11.7087	-3.79895	-4.56475
		C1	T2	T3	Leu	CTT/#	-1.19588	-5.15726	-0.454793	-0.284059	2.11748	-4.25926	-3.35166	3.03391	-1.176	-4.11725	1.43575	-0.987395	1.45181	-1.80569	-1.18587	-2.45319		-0.541967	-4.89968	-0.75595	-0.75595	-0.013312	-3.69066	-3.46379	5.2	-0.111822	-5.50534	-3.03921	-0.043981	-0.0870214	-0.310004	-4.93341			3.91398	-3.15019	-0.400707	2.93699	9.5924	-5.01963	-4.13374	4.36512	7.77795
		G1	A2	A3	Glu	GAA/#	31.9271	-3.26733	-6.03556	14.6613	8.01593	-10.6086	-7.6778	8.12953	6.60381	-16.2135	-2.44229	8.87108	10.8343	-7.32991	-0.0645357	18.2587		6.10654	-21.2737	-4.86998	4.86998	-0.829503	-14.9518	-10.3415	-0.195621	-2.50518	-10.4098	-15.177	-0.0253013	-1.13427	-15.9731	-12.9885	3.91398			-15.6468	-24.0875	16.6068	4.70302	-16.8111	-7.78705	-0.408228	3.96901
		G1	A2	C3	Asp	GAC/#	-19.4469	10.6433	7.14637	-20.8779	-13.2039	19.3869	15.4402	-19.1478	-7.55148	16.7416	1.88622	-21.1732	-9.72344	12.1717	-0.0483464	-26.3292		-12.4693	30.347	18.0723	-18.0723	-3.64322	17.4639	15.558	-2.71822	-1.22761	15.7082	18.4609	-1.21826	-4.27181	21.1658	16.7391	-3.15019		-15.6468		17.2114	-21.5676	-5.7137	24.9702	12.723	-5.69964	-3.38125
		G1	A2	G3	Glu	GAG/#	-25.6431	2.58197	15.3487	-17.0043	-5.53049	5.71619	4.40996	-10.6715	-2.05381	18.0388	11.4357	-9.41737	-5.29863	5.57627	-0.193817	-25.5531		-13.3623	16.8092	9.45458	-9.45458	-1.04836	11.834	4.2893	-0.267021	-0.864358	4.30907	10.6366	-2.58436	-0.406268	23.1287	11.2539	-0.400707		-24.0875	17.2114		-16.7018	-2.01764	10.456	3.37454	-0.612317	-0.803869
		G1	A2	T3	Asp	GAT/#	18.3168	-3.20186	-2.53895	22.996	11.1873	-11.1216	-9.59902	17.7273	4.04834	-21.7086	-3.95778	16.0377	6.26198	-7.46813	-0.0196647	17.2029		7.21456	-24.509	-13.9231	13.9231	3.96563	-21.5793	-11.0983	-0.659243	-1.29556	-14.0322	-16.4241	-0.901865	-1.87165	-20.4971	-17.7601	2.93699		16.6068	-21.5676	-16.7018		3.43304	-21.0212	-10.4591	2.10946	2.08719
		G1	C2	A3	Ala	GCA/#	1.52885	-5.22244	-1.92093	-0.725516	9.2912	-5.36613	-2.87861	2.72606	2.11483	-4.05371	-0.172952	1.82896	1.62983	-1.82268	2.79627	3.10801		-0.397802	-5.01808	-2.24055	2.24055	2.41654	-7.22073	-2.13179	1.51151	-0.553435	-3.63444	-3.35455	-1.13985	-0.266046	-2.61545	-3.01911	9.5924		4.70302	-5.7137	-2.01764	3.43304		-6.12199	-2.27088	2.03027	6.19995
		G1	C2	C3	Ala	GCC/#	-18.0702	2.31173	1.60384	-17.6447	-21.3574	36.5814	10.18	-20.2046	-15.4537	14.807	-0.333567	-21.9395	-11.1278	13.8155	-0.930516	-15.2531		-8.43857	17.1	12.7166	-12.7166	-6.21081	26.7134	20.7223	-4.01033	-0.257691	30.2141	30.9064	-0.0587819	-5.93856	18.6606	24.9612	-5.01963		-16.8111	24.9702	10.456	-21.0212	-6.12199		18.1334	-3.48248	-6.70689
		G1	C2	G3	Ala	GCG/#	-8.57896	2.19508	-0.206955	-10.0239	-15.2268	11.2668	29.0137	-18.0368	-15.9839	9.70917	-0.672759	-15.0263	-7.45154	8.26575	-0.255918	-7.14402		-3.90586	9.53582	7.48889	-7.48889	-6.56236	5.3652	40.2409	-8.58477	-0.424704	38.7379	15.4338	3.0673	-4.67095	8.71348	11.7087	-4.13374		-7.78705	12.723	3.37454	-10.4591	-2.27088	18.1334		-3.84806	-8.47918
		G1	C2	T3	Ala	GCT/#	-0.288356	-2.20476	-0.223354	-0.0491612	-1.20754	-4.76464	-5.3649	11.3697	-0.83441	-1.51133	-0.256169	3.56338	-0.00413656	-2.34685	-0.218602	2.18704		2.70084	-2.98196	-3.18089	3.18089	-0.8991	-2.56139	-5.37232	14.4146	-1.00353	-5.24537	-4.53685	2.06155	1.76501	-1.5344	-3.79895	4.36512		-0.408228	-5.69964	-0.612317	2.10946	2.03027	-3.48248	-3.84806		1.5986
		G1	G2	A3	Gly	GGA/#	1.74753	-2.97379	-0.0611255	-1.00265	7.93924	-5.8675	-5.52564	4.2817	8.39782	-4.95126	-1.03101	1.87059	2.71103	-1.98987	1.75473	1.83995		-0.287406	-2.57259	-2.83283	2.83283	3.36191	-2.64973	-4.94317	3.99507	-1.0053	-8.51398	-3.75355	-1.40409	-0.578111	-0.872053	-4.56475	7.77795		3.96901	-3.38125	-0.803869	2.08719	6.19995	-6.70689	-8.47918	1.5986
		G1	G2	C3	Gly	GGC/#	-14.402	2.90752	-0.88939	-15.8627	-20.4547	21.5563	12.5717	-23.801	-16.6665	18.2353	-0.292568	-24.164	-9.86963	15.4625	-0.406133	-12.5893		-7.69519	15.0409	12.5804	-12.5804	-7.86654	13.3578	25.1941	-4.86614	-0.0497565	36.2796	22.293	-0.323739	-5.96256	17.4739	23.4619	-5.10431		-13.9065	19.8099	8.88948	-18.8827	-4.01509	43.3911	27.5043	-3.44111	-7.76007
		G1	G2	G3	Gly	GGG/#	-10.1985	-0.060082	-0.643392	-11.5035	-5.10059	6.5508	2.42198	-8.89373	-1.93063	10.9537	7.37141	-8.00877	-2.36014	3.68812	-0.125199	-8.8064		-7.03898	6.45811	5.20332	-5.20332	-2.64045	14.2951	4.83887	-0.0640367	-0.283324	5.24603	12.4135	-1.52595	-0.419244	10.5366	8.48645	-0.0828617		-7.98121	6.36997	10.1167	-15.1909	-0.454777	11.0654	4.86222	-0.621124	-0.965939
		G1	G2	T3	Gly	GGT/#	1.75311	-1.50579	-2.98976	2.92348	1.91765	-2.68812	-1.52267	6.82899	-0.0476967	-8.6981	-2.67253	6.4042	-0.498411	-1.60378	-0.0809719	6.1106		6.70769	-6.17463	-3.70084	3.70084	-1.13975	-6.00755	-1.75267	-0.450809	-0.0894418	-2.66071	-4.39695	9.04767	-0.694197	-6.27549	-4.86434	-0.445957		2.49885	-7.41848	-6.74811	7.56948	2.39569	-3.55592	-1.15754	6.82356	-0.548723
		G1	T2	A3	Val	GTA/#	15.6642	-4.70893	-5.36544	8.52093	9.86986	-10.2278	-5.94736	6.49123	6.61302	-12.7494	-0.319118	7.2696	25.6282	-10.5741	-0.0680642	10.6003		2.07215	-16.3342	-4.05124	4.05124	-0.253989	-8.83662	-6.67381	-0.671988	-2.13887	-8.4616	-9.94573	-0.355621	4.84244	-10.5059	-8.70634	3.48678		18.2511	-13.9271	-12.113	7.59687	7.97343	-12.6254	-5.84528	-0.478807	5.24836
		G1	T2	C3	Val	GTC/#	-18.3475	3.54545	6.0136	-19.1769	-14.1144	24.6349	9.65751	-13.5091	-10.3068	9.05205	-1.19249	-24.6069	-14.0035	19.4294	-0.127906	-18.6812		-7.97925	13.8485	9.97912	-9.97912	-3.06317	11.5655	14.8401	-2.28632	-1.07205	13.2209	14.1511	-0.0577291	-5.36604	20.9146	11.0329	-1.56698		-15.4723	27.5197	11.1813	-11.5384	-3.54142	26.479	11.2773	-2.70175	-2.873
		G1	T2	G3	Val	GTG/#	-20.6087	3.83936	2.53742	-18.6201	-12.8111	13.3167	12.0939	-18.9419	-10.3519	26.5877	1.44049	-11.7805	-12.2622	10.0735	-0.305418	-16.6956		-8.22378	24.359	10.0453	-10.0453	-4.29171	14.4841	14.0289	-1.79112	-0.63669	18.3876	21.9461	-0.00146886	-3.98246	16.3019	26.5465	-4.70103		-20.6135	18.7884	17.1189	-23.081	-3.66669	22.5447	15.1391	-1.84331	-5.3285
		G1	T2	T3	Val	GTT/#	8.06116	-3.22166	-0.495609	4.89071	5.003	-8.9427	-6.67806	13.7489	2.80728	-14.7476	-0.056113	5.33467	3.92489	-9.28981	-0.089442	10.4295		3.2385	-13.1933	-3.0071	3.0071	2.85214	-10.6734	-8.12663	-1.08731	-1.32355	-12.4169	-14.1321	-0.189636	-1.00277	-6.58238	-15.6075	12.0399		10.4746	-9.9007	-7.23003	14.8471	4.87428	-12.5345	-6.96578	5.84375	3.34415
		T1	A2	A3	End	TAA/#	16.7744	-1.63289	-4.71676	4.80983	2.38252	-2.17132	-2.59308	4.10745	-0.474273	-8.8659	-3.65402	1.80263	5.33071	-4.11373	-0.311541	14.2756		2.24048	-11.8304	-1.72774	1.72774	-0.419965	-6.63133	-2.92643	-0.591135	-1.75168	-2.56577	-7.43315	2.45885	-0.332839	-8.37264	-4.54084	2.18356		12.4798	-8.19546	-15.924	6.18568	3.15055	-5.8373	-2.13621	-0.0486865	-1.25059
		T1	A2	C3	Tyr	TAC/#	-7.9454	15.0537	12.419	-11.8774	-7.7148	7.13132	8.31558	-8.46186	-2.46477	9.27626	4.47843	-11.3369	-2.461	4.05524	-0.132716	-15.5901		-8.4305	18.027	14.2612	-14.2612	-1.76513	9.54253	5.2322	-1.65804	-0.0853861	3.71341	4.58824	-3.76741	-0.705911	12.7265	6.20691	-2.04644		-7.55296	23.6326	11.9556	-11.5057	-6.13011	7.2404	3.42544	-4.32057	-1.28218
		T1	A2	G3	End	TAG/#	-2.44228	-0.724447	-0.224492	-1.88318	-1.16423	-0.663192	-0.964445	-1.52289	-0.253395	-0.814954	2.34295	-0.733194	-0.263406	-0.0195207	-0.451354	-1.49346		-0.0379526	-0.83222	-0.268797	-0.268797	-0.340199	3.99376	-0.457659	-0.107773	-1.09464	-0.781256	-1.65914	-0.245546	8.19799	-1.06904	-0.263094	-1.33662		-2.63618	-0.692889	1.95469	-3.40787	-1.34482	1.98367	-1.03955	-0.0171028	-0.475178
		T1	A2	T3	Tyr	TAT/#	34.2592	-5.95702	-8.12289	33.5359	11.2191	-15.2272	-10.862	11.6	6.38364	-16.4958	-2.87816	14.3785	17.5261	-10.5923	-0.063666	23.177		7.4303	-27.8426	-14.2403	14.2403	1.35077	-14.4046	-11.2659	-0.61073	-1.85867	-11.8196	-14.5811	-0.230613	3.54297	22.9646	-14.0109	-1.17351		19.572	-27.4829	-21.308	22.7285	1.90149	-19.3543	-10.018	-0.814966	1.98725
		T1	C2	A3	Ser	TCA/#	6.36072	-4.52994	-0.473998	13.5059	17.064	-9.29796	-11.1012	15.767	8.40767	-13.3918	-0.708916	13.7246	2.12667	-8.39783	-0.133419	7.54937		7.87258	-9.96672	-8.61599	8.61599	14.5781	-11.4054	-11.0932	1.40017	-0.57247	-14.322	-10.7208	-0.60197	-0.9854	-8.62624	-14.2483	3.83563		7.27924	-10.8973	-6.15664	16.0767	4.04642	-15.1838	-12.7202	-1.11172	3.09188
		T1	C2	C3	Ser	TCC/#	-16.3318	4.37694	12.8272	-14.2605	-7.10748	13.9335	3.09417	-4.61642	-3.80299	8.62797	2.71749	-9.39862	-9.5031	7.08385	-0.423699	-18.3007		-7.71327	13.44	7.07194	-7.07194	-0.823821	13.3816	3.41113	-0.178915	1.75326	3.61136	7.71865	-1.20706	-1.77832	11.7104	8.76571	-0.652842		-14.9765	15.3133	15.4759	-9.84681	-3.50993	11.2956	1.87257	-0.721304	-1.65596
		T1	C2	G3	Ser	TCG/#	-10.8251	6.29797	1.42246	-7.12171	-8.03833	5.21547	29.8968	-8.7942	-6.714	5.549	-0.54491	-8.55336	-6.6154	8.48559	-0.440293	-7.38985		-2.682	11.7721	3.96878	-3.96878	-1.53331	3.65834	21.7845	-4.69387	5.79525	13.5087	8.5246	-1.21426	-2.30204	6.0211	3.78122	-2.8182		-9.34469	14.3675	4.49671	-5.91539	-3.37697	7.74263	16.3743	-3.16262	-3.8431
		T1	C2	T3	Ser	TCT/#	5.9571	-2.73178	-0.518677	7.16001	6.7546	-14.0927	-9.99731	21.678	7.84152	-8.08268	-0.561771	11.9704	3.42625	-7.68117	-0.16769	8.14283		4.78656	-8.81551	-9.63824	9.63824	3.38035	-7.53587	-15.8997	13.1002	-0.499802	-15.7258	-12.1963	-0.175947	5.07157	-8.98258	-11.7264	3.73596		3.81918	-11.5352	-3.72205	9.78745	-0.746906	-16.1771	-12.8358	9.98355	2.33151
		T1	G2	A3	End	TGA/#	-2.33378	1.4059	-0.854402	-3.80168	-2.2183	2.30297	-0.949701	-2.25775	-1.89422	1.80453	-0.567235	-0.506885	-1.93906	2.3629	-0.0361746	-1.65846		-0.544323	2.751	2.68356	-2.68356	-1.30619	1.39188	1.61834	-0.41034	-0.0514129	2.10637	2.94742	-0.113244	-0.639335	-3.77475	1.92698	-0.218766		-1.47873	1.80084	-1.11762	-3.53581	-0.240688	2.03071	1.61023	-0.059429	-0.959292
		T1	G2	C3	Cys	TGC/#	-14.0773	5.15111	4.34415	-9.69546	-2.40858	3.40573	5.17638	-8.0919	-1.53461	19.8618	3.29582	-5.53988	-6.44158	4.83248	2.61949	-16.5591		-5.24311	23.4241	3.46395	-3.46395	-0.0331538	8.1104	5.08492	-0.0818304	1.73247	4.85341	8.47367	-1.70109	-1.80646	9.24888	9.59303	-2.05931		-15.9251	11.0007	16.4277	-13.3868	-1.60211	5.79906	2.45087	-1.82682	-0.46187
		T1	G2	G3	Trp	TGG/#	-5.67526	-0.703091	-0.214939	-3.79497	-0.328716	1.30558	-0.102704	-0.7164	-0.927446	1.39902	1.85762	-1.69949	-1.94628	-0.889594	-0.690614	-3.87825		-0.014111	1.12896	0.0402699	-0.0402699	-0.452036	2.09631	-0.713092	-1.24943	2.1996	-0.93468	1.39151	-0.129283	-0.771268	1.68587	1.97031	-1.20881		-3.70415	-0.485375	2.02191	-6.00322	-0.348663	1.86362	-0.662869	-0.528401	-0.438933
		T1	G2	T3	Cys	TGT/#	3.74589	-1.38787	-0.850511	8.29684	16.3778	-9.46969	-7.11766	9.23029	11.8925	-5.80764	-0.179647	13.1888	2.76442	-8.37507	1.86377	2.91073		4.64057	-3.11199	-9.72329	9.72329	10.9287	-3.78187	-9.38081	2.58099	-0.22562	-10.4462	-5.99857	-0.97975	2.427	-7.39058	-5.86479	-0.245654		2.71025	-7.67503	-3.17468	6.18305	1.30757	-11.5761	-12.841	-0.643669	5.21377
		T1	T2	A3	Leu	TTA/#	30.5331	-6.48717	-8.49316	22.4489	6.55353	-12.9132	-8.98365	11.6886	5.42016	-14.3535	-3.68428	14.4101	12.3384	-13.8281	-1.73718	29.4611		14.6834	-21.6286	-8.20267	8.20267	-1.16562	-11.8597	-12.1738	-0.658419	-1.64824	-9.03967	-13.8873	-0.706149	3.40834	-20.7238	-15.5733	-0.362233		16.9702	-27.3812	-22.3359	12.6535	1.44355	-14.8995	-6.65007	2.03257	-0.620987
		T1	T2	C3	Phe	TTC/#	-8.83948	2.46522	16.5769	-8.99341	-6.32737	8.33218	2.36186	-3.64633	-1.94993	3.04289	2.4595	-9.81344	-5.98836	7.36146	-0.00873926	-13.5742		-4.8305	5.85671	5.78119	-5.78119	-0.310242	3.25353	2.63909	-0.513919	-0.373863	1.92268	3.41925	-1.4686	-1.11464	10.2713	3.29513	-0.129942		-7.07671	10.4688	8.09937	-3.93575	-3.06798	5.95707	1.53518	-1.28266	-0.427561
		T1	T2	G3	Leu	TTG/#	-0.435823	-0.540075	-0.0351768	-0.308192	-0.276767	-0.784027	-0.0210308	2.13504	-0.610387	-1.13571	-1.01201	-1.07728	-0.714116	-0.406347	-0.197175	-0.66186		6.29113	-1.36681	-1.28399	-1.28399	-0.908985	-1.44161	-1.26674	-0.340037	-0.632891	-0.864423	-2.44304	-0.980288	2.68234	-3.86648	-3.64459	-0.495543		1.21101	-0.870218	-2.28284	1.99038	-0.757661	-1.14073	-0.415963	2.22049	-2.16886
		T1	T2	T3	Phe	TTT/#	27.5759	-3.11295	-6.26637	16.9359	4.63328	-12.1559	-7.12438	10.6161	3.03071	-11.0595	-3.31644	12.6001	8.59606	-10.6223	-0.398512	35.4885		8.81826	-15.9079	6.48836	6.48836	-0.19124	-9.74994	-10.5731	-0.839312	-1.21903	-8.84944	-13.2071	-0.531911	2.0659	-18.1817	-13.1538	-2.65727		16.0398	-20.4931	-19.6788	10.5359	-0.947281	-16.0578	-7.83466	2.03142	-0.877975
							AAA/#	AAC/#	AAG/#	AAT/#	ACA/#	ACC/#	ACG/#	ACT/#	AGA/#	AGC/#	AGG/#	AGT/#	ATA/#	ATC/#	ATG/#	ATT/#		CAA/#	CAC/#	CAG/#	CAT/#	CCA/#	CCC/#	CCG/#	CCT/#	CGA/#	CGC/#	CGG/#	CGT/#	CTA/#	CTC/#	CTG/#	CTT/#		GAA/#	GAC/#	GAG/#	GAT/#	GCA/#	GCC/#	GCG/#	GCT/#	GGA/#
		Abc|aBc				1ST	A1	A1	A1	A1	C1	C1	C1	C1	G1	G1	G1	G1	T1	T1	T1	T1		A1	A1	A1	A1	C1	C1	C1	C1	G1	G1	G1	G1	T1	T1	T1	T1		A1	A1	A1	A1	C1	C1	C1	C1	G1
						2ND	A2	A2	A2	A2	A2	A2	A2	A2	A2	A2	A2	A2	A2	A2	A2	A2		C2	C2	C2	C2	C2	C2	C2	C2	C2	C2	C2	C2	C2	C2	C2	C2		G2	G2	G2	G2	G2	G2	G2	G2	G2
						3RD	A3	C3	G3	T3	A3	C3	G3	T3	A3	C3	G3	T3	A3	C3	G3	T3		A3	C3	G3	T3	A3	C3	G3	T3	A3	C3	G3	T3	A3	C3	G3	T3		A3	C3	G3	T3	A3	C3	G3	T3	A3
						AA	Lys	Asn	Lys	Asn	Gln	His	Gln	His	Glu	Asp	Glu	Asp	End	Tyr	End	Tyr		Thr	Thr	Thr	Thr	Pro	Pro	Pro	Pro	Ala	Ala	Ala	Ala	Ser	Ser	Ser	Ser		Arg	Ser	Arg	Ser	Arg	Arg	Arg	Arg	Gly
		1ST	2ND	3RD	AA	CDN	AAA/#	AAC/#	AAG/#	AAT/#	CAA/#	CAC/#	CAG/#	CAT/#	GAA/#	GAC/#	GAG/#	GAT/#	TAA/#	TAC/#	TAG/#	TAT/#		ACA/#	ACC/#	ACG/#	ACT/#	CCA/#	CCC/#	CCG/#	CCT/#	GCA/#	GCC/#	GCG/#	GCT/#	TCA/#	TCC/#	TCG/#	TCT/#		AGA/#	AGC/#	AGG/#	AGT/#	CGA/#	CGC/#	CGG/#	CGT/#	GGA/#
		A1	A2	A3	Lys	AAA/#		-2.67258	-6.88757	26.7763	6.69171	-21.977	-20.5948	5.79375	31.9271	-19.4469	-25.6431	18.3168	16.7744	-7.9454	-2.44228	34.2592		7.81334	-11.7794	-9.60091	9.57266	-0.552383	-14.5193	-12.0472	-0.0828549	1.52885	-18.0702	-8.57896	-0.288356	6.36072	-16.3318	-10.8251	5.9571		5.43945	-13.7459	-3.14628	9.83069	-3.24676	-11.1143	-17.7508	-0.167089	1.74753
		A1	A2	C3	Asn	AAC/#	-2.67258		4.06818	-3.71178	-2.0824	8.58769	4.49072	-5.80749	-3.26733	10.6433	2.58197	-3.20186	-1.63289	15.0537	-0.724447	-5.95702		-3.316	4.65689	6.86319	-2.84952	-1.37382	2.49265	3.04313	-2.26009	-5.22244	2.31173	2.19508	-2.20476	-4.52994	4.37694	6.29797	-2.73178		-1.50006	6.27892	-0.26188	-3.12324	-0.310985	2.2841	-1.17799	-0.887061	-2.97379
		A1	A2	G3	Lys	AAG/#	-6.88757	4.06818		-5.21152	-4.47349	4.19885	-3.87388	-4.35175	-6.03556	7.14637	15.3487	-2.53895	-4.71676	12.419	-0.224492	-8.12289		-2.08271	2.25	-0.446228	-1.42657	-0.11761	2.21401	-0.00401737	-0.449207	-1.92093	1.60384	-0.206955	-0.223354	-0.473998	12.8272	1.42246	-0.518677		-0.0974473	2.73186	6.51968	-2.97331	-0.15989	-0.0700267	-0.85174	-5.32308	-0.0611255
		A1	A2	T3	Asn	AAT/#	26.7763	-3.71178	-5.21152		9.76687	-18.3692	-15.9565	12.1462	14.6613	-20.8779	-17.0043	22.996	4.80983	-11.8774	-1.88318	33.5359		13.0286	-13.7509	-9.71585	10.7226	3.00658	-12.8747	-11.7994	-0.062718	-0.725516	-17.6447	-10.0239	-0.0491612	13.5059	-14.2605	-7.12171	7.16001		6.90718	-15.1209	-3.37916	21.2763	-1.7597	-10.9264	-13.3445	-0.198015	-1.00265
		A1	C2	A3	Thr	ACA/#	7.81334	-3.316	-2.08271	13.0286	5.6756	-9.15189	-6.12613	10.9164	8.01593	-13.2039	-5.53049	11.1873	2.38252	-7.7148	-1.16423	11.2191			-17.836	-10.8129	13.0888	12.4018	-9.88911	-13.7974	2.44129	9.2912	-21.3574	-15.2268	-1.20754	17.064	-7.10748	-8.03833	6.7546		15.4158	-9.88005	-0.151606	17.1715	-0.243986	-16.3227	-16.3227	-0.693201	7.93924
		A1	C2	C3	Thr	ACC/#	-11.7794	4.65689	2.25	-13.7509	-7.54015	11.5735	13.0786	-10.0043	-10.6086	19.3869	5.71619	-11.1216	-2.17132	7.13132	-0.663192	-15.2272		-17.836		7.54876	-12.3103	-4.74682	19.9476	13.3878	-4.54946	-5.36613	36.5814	11.2668	-4.76464	-9.29796	13.9335	5.21547	-14.0927		-13.7339	8.70488	-0.286401	-17.0765	-0.202739	19.3471	19.1516	-0.19446	-5.8675
		A1	C2	G3	Thr	ACG/#	-9.60091	6.86319	-0.446228	-9.71585	-4.05012	13.8668	5.04343	-6.24712	-7.6778	15.4402	4.40996	-9.59902	-2.59308	8.31558	-0.964445	-10.862		-10.8129	7.54876		-17.5512	-4.74787	5.77048	28.3567	-6.70597	-2.87861	10.18	29.0137	-5.3649	-11.1012	3.09417	29.8968	-9.99731		-11.1704	8.85215	-0.533399	-11.1629	2.55349	21.5922	11.5573	2.94523	-5.52564
		A1	C2	T3	Thr	ACT/#	9.57266	-2.84952	-1.42657	10.7226	9.37709	-16.183	-9.80816	10.3653	8.12953	-19.1478	-10.6715	17.7273	4.10745	-8.46186	-1.52289	11.6		13.0888	-12.3103	-17.5512		7.9282	-11.2839	-19.7627	5.67355	2.72606	-20.2046	-18.0368	11.3697	15.767	-4.61642	-8.7942	21.678		9.41768	-16.7835	-1.41877	18.6482	-0.0324898	-20.2183	-18.4833	-0.175566	4.2817
		A1	G2	A3	Arg	AGA/#	5.43945	-1.50006	-0.0974473	6.90718	3.72456	-7.07382	-6.30135	4.40874	6.60381	-7.55148	-2.05381	4.04834	-0.474273	-2.46477	-0.253395	6.38364		15.4158	-13.7339	-11.1704	9.41768	7.33414	-6.12683	-16.0534	3.40314	2.11483	-15.4537	-15.9839	-0.83441	8.40767	-3.80299	-6.714	7.84152			-5.48449	2.61153	8.56835	-0.68064	-20.5214	-11.7114	-6.80357	8.39782
		A1	G2	C3	Ser	AGC/#	-13.7459	6.27892	2.73186	-15.1209	-7.95767	24.0857	19.8187	-9.5993	-16.2135	16.7416	18.0388	-21.7086	-8.8659	9.27626	-0.814954	-16.4958		-9.88005	8.70488	8.85215	-16.7835	-3.75952	11.9749	10.0272	-0.659677	-4.05371	14.807	9.70917	-1.51133	-13.3918	8.62797	5.549	-8.08268		-5.48449		3.70768	-10.8215	-0.168768	13.1655	10.7221	-0.914628	-4.95126
		A1	G2	G3	Arg	AGG/#	-3.14628	-0.26188	6.51968	-3.37916	-4.10531	1.38587	-1.08141	-3.39532	-2.44229	1.88622	11.4357	-3.95778	-3.65402	4.47843	2.34295	-2.87816		-0.151606	-0.286401	-0.533399	-1.41877	-0.109308	1.65061	-0.547175	1.83396	-0.172952	-0.333567	-0.672759	-0.256169	-0.708916	2.71749	-0.54491	-0.561771		2.61153	3.70768		-1.76963	-1.27024	-1.67697	-0.0356477	-8.29378	-1.03101
		A1	G2	T3	Ser	AGT/#	9.83069	-3.12324	-2.97331	21.2763	12.7908	-10.4985	-8.42125	13.6241	8.87108	-21.1732	-9.41737	16.0377	1.80263	-11.3369	-0.733194	14.3785		17.1715	-17.0765	-11.1629	18.6482	6.80325	-11.0123	-17.1972	3.32289	1.82896	-21.9395	-15.0263	3.56338	13.7246	-9.39862	-8.55336	11.9704		8.56835	-10.8215	-1.76963		-0.133537	-14.2677	-12.1644	-0.414286	1.87059
		A1	T2	A3	Ile	ATA/#	16.4054	-2.606	-2.04879	11.8354	-0.680225	-12.5889	-11.6857	2.16541	10.8343	-9.72344	-5.29863	6.26198	5.33071	-2.461	-0.263406	17.5261		7.05194	-11.7972	-7.11806	4.26778	-0.0616703	-5.83289	-8.22006	-0.481909	1.62983	-11.1278	-7.45154	-0.00413656	2.12667	-9.5031	-6.6154	3.42625		11.2558	-7.39147	-1.15221	5.73903	-3.46376	-11.0654	-9.61475	-2.69953	2.71103
		A1	T2	C3	Ile	ATC/#	-11.0144	4.23206	1.12565	-12.238	-6.44363	9.64233	-10.5236	-5.47569	-7.32991	12.1717	5.57627	-7.46813	-4.11373	4.05524	-0.0195207	-10.5923		-11.346	15.0947	9.13662	-13.0921	-4.78859	5.51838	12.5799	-2.04542	-1.82268	13.8155	8.26575	-2.34685	-8.39783	7.08385	8.48559	-7.68117		-9.01089	8.07422	-0.238183	-14.201	-0.906859	10.9059	13.3781	-0.427993	-1.98987
		A1	T2	G3	Met	ATG/#	-0.615848	-0.18895	-0.324719	-0.525645	-0.0749138	-0.405083	-0.153542	1.30098	-0.0645357	-0.0483464	-0.193817	-0.0196647	-0.311541	-0.132716	-0.451354	-0.063666		1.597	-1.76823	-0.589979	-0.583056	-0.375503	-1.22738	-0.448389	-0.180185	2.79627	-0.930516	-0.255918	-0.218602	-0.133419	-0.423699	-0.440293	-0.16769		-0.492896	-0.381303	-0.586469	-0.163383	1.43582	-0.320146	-0.113813	-0.638697	1.75473
		A1	T2	T3	Ile	ATT/#	26.0133	-6.01697	-10.1661	20.6764	10.3534	-22.9001	-18.0174	7.5371	18.2587	-26.3292	-25.5531	17.2029	14.2756	-15.5901	-1.49346	23.177		7.14363	-12.0204	-8.32352	13.8677	-1.04747	-13.4696	-9.32019	-0.206149	3.10801	-15.2531	-7.14402	2.18704	7.54937	-18.3007	-7.38985	8.14283		2.85201	-18.0656	-5.99627	14.0605	-1.16038	-8.46303	-12.6314	1.45163	1.83995
		C1	A2	A3	Gln	CAA/#	6.69171	-2.0824	-4.47349	9.76687		-7.07382	-9.84457	12.6027	6.10654	-12.4693	-13.3623	7.21456	2.24048	-8.4305	-0.0379526	7.4303		5.6756	-7.54015	-4.05012	9.37709	8.19278	-6.96193	-6.44365	-0.623232	-0.397802	-8.43857	-3.90586	2.70084	7.87258	-7.71327	-2.682	4.78656		3.72456	-7.95767	-4.10531	12.7908	-0.336676	-5.05733	-23.0663	1.87398	-0.287406
		C1	A2	C3	His	CAC/#	-21.977	8.58769	4.19885	-18.3692	-7.07382		19.5589	-8.30914	-21.2737	30.347	16.8092	-24.509	-11.8304	18.027	-0.83222	-27.8426		-9.15189	11.5735	13.8668	-16.183	-1.17918	18.8562	13.6088	-0.66921	-5.01808	17.1	9.53582	-2.98196	-9.96672	13.44	11.7721	-8.81551		-7.07382	24.0857	1.38587	-10.4985	2.94804	15.2889	16.4646	-0.569055	-2.57259
		C1	A2	G3	Gln	CAG/#	-20.5948	4.49072	-3.87388	-15.9565	-9.84457	19.5589		-6.79022	-4.86998	18.0723	9.45458	-13.9231	-1.72774	14.2612	-0.268797	-14.2403		-6.12613	13.0786	5.04343	-9.80816	-1.65004	7.74842	6.16204	-4.57432	-2.24055	12.7166	7.48889	-3.18089	-8.61599	7.07194	3.96878	-9.63824		-6.30135	19.8187	-1.08141	-8.42125	-1.04551	7.22029	7.5814	-2.14835	-2.83283
		C1	A2	T3	His	CAT/#	5.79375	-5.80749	-4.35175	12.1462	12.6027	-8.30914	-6.79022		4.86998	-18.0723	-9.45458	13.9231	1.72774	-14.2612	-0.268797	14.2403		10.9164	-10.0043	-6.24712	10.3653	6.80325	-7.74842	-6.16204	4.57432	2.24055	-12.7166	-7.48889	3.18089	8.61599	-7.07194	-3.96878	9.63824		4.40874	-9.5993	-3.39532	13.6241	-1.04551	-7.22029	-7.5814	2.14835	2.83283
		C1	C2	A3	Pro	CCA/#	-0.552383	-1.37382	-0.11761	3.00658	8.19278	-1.17918	-1.65004	6.80325	-0.829503	-3.64322	-1.04836	3.96563	-0.419965	-1.76513	-0.340199	1.35077		12.4018	-4.74682	-4.74787	7.9282		-2.64821	-5.01258	-1.27133	2.41654	-6.21081	-6.56236	-0.8991	14.5781	-0.823821	-1.53331	3.38035		7.33414	-3.75952	-0.109308	6.80325	-0.678832	-6.14361	-4.45051	-0.634476	3.36191
		C1	C2	C3	Pro	CCC/#	-14.5193	2.49265	2.21401	-12.8747	-6.96193	18.8562	7.74842	-7.74842	-14.9518	17.4639	11.834	-21.5793	-6.63133	9.54253	3.99376	-14.4046		-9.88911	19.9476	5.77048	-11.2839	-2.64821		6.87655	-0.328338	-7.22073	26.7134	5.3652	-2.56139	-11.4054	13.3816	3.65834	-7.53587		-6.12683	11.9749	1.65061	-11.0123	1.48663	11.9113	16.7182	-1.18672	-2.64973
		C1	C2	G3	Pro	CCG/#	-12.0472	3.04313	-0.00401737	-11.7994	-6.44365	13.6088	6.16204	-6.16204	-10.3415	15.558	4.2893	-11.0983	-2.92643	5.2322	-0.457659	-11.2659		-13.7974	13.3878	28.3567	-19.7627	-5.01258	6.87655		-8.45005	-2.13179	20.7223	40.2409	-5.37232	-11.0932	3.41113	21.7845	-15.8997		-16.0534	10.0272	-0.547175	-17.1972	-0.903157	36.0114	21.0389	2.10821	-4.94317
		C1	C2	T3	Pro	CCT/#	-0.0828549	-2.26009	-0.449207	-0.062718	-0.623232	-0.66921	-4.57432	4.57432	-0.195621	-2.71822	-0.267021	-0.659243	-0.591135	-1.65804	-0.107773	-0.61073		2.44129	-4.54946	-6.70597	5.67355	-1.27133	-0.328338	-8.45005		1.51151	-4.01033	-8.58477	14.4146	1.40017	-0.178915	-4.69387	13.1002		3.40314	-0.659677	1.83396	3.32289	2.242	-6.6439	-3.13413	-0.277479	3.99507
		C1	G2	A3	Arg	CGA/#	-3.24676	-0.310985	-0.15989	-1.7597	-0.336676	2.94804	-1.04551	-1.04551	-2.50518	-1.22761	-0.864358	-1.29556	-1.75168	-0.0853861	-1.09464	-1.85867		-0.243986	-0.202739	2.55349	-0.0324898	-0.678832	1.48663	-0.903157	2.242	-0.553435	-0.257691	-0.424704	-1.00353	-0.57247	1.75326	5.79525	-0.499802		-0.68064	-0.168768	-1.27024	-0.133537		-0.565685	1.42035	3.25779	-1.0053
		C1	G2	C3	Arg	CGC/#	-11.1143	2.2841	-0.0700267	-10.9264	-5.05733	15.2889	7.22029	-7.22029	-10.4098	15.7082	4.30907	-14.0322	-2.56577	3.71341	-0.781256	-11.8196		-16.3227	19.3471	21.5922	-20.2183	-6.14361	11.9113	36.0114	-6.6439	-3.63444	30.2141	38.7379	-5.24537	-14.322	3.61136	13.5087	-15.7258		-20.5214	13.1655	-1.67697	-14.2677	-0.565685		23.0663	2.53908	-8.51398
		C1	G2	G3	Arg	CGG/#	-17.7508	-1.17799	-0.85174	-13.3445	-23.0663	16.4646	7.5814	-7.5814	-15.177	18.4609	10.6366	-16.4241	-7.43315	4.58824	-1.65914	-14.5811		-16.3227	19.1516	11.5573	-18.4833	-4.45051	16.7182	21.0389	-3.13413	-3.35455	30.9064	15.4338	-4.53685	-10.7208	7.71865	8.5246	-12.1963		-11.7114	10.7221	-0.0356477	-12.1644	1.42035	23.0663		-0.132588	-3.75355
		C1	G2	T3	Arg	CGT/#	-0.167089	-0.887061	-5.32308	-0.198015	1.87398	-0.569055	-2.14835	2.14835	-0.0253013	-1.21826	-2.58436	-0.901865	2.45885	-3.76741	-0.245546	-0.230613		-0.693201	-0.19446	2.94523	-0.175566	-0.634476	-1.18672	2.10821	-0.277479	-1.13985	-0.0587819	3.0673	2.06155	-0.60197	-1.20706	-1.21426	-0.175947		-6.80357	-0.914628	-8.29378	-0.414286	3.25779	2.53908	-0.132588		-1.40409
		C1	T2	A3	Leu	CTA/#	1.48263	-0.905216	-0.18271	1.8777	2.87522	-3.86421	-2.43873	2.43873	-1.13427	-4.27181	-0.406268	-1.87165	-0.332839	-0.705911	8.19799	3.54297		4.13564	-6.81769	-3.55385	3.97247	2.5992	-1.97347	-7.25813	2.34173	-0.266046	-5.93856	-4.67095	1.76501	-0.9854	-1.77832	-2.30204	5.07157		9.7002	-2.44122	3.03463	4.71665	-0.20727	-7.39312	-4.97557	-1.04378	-0.578111
		C1	T2	C3	Leu	CTC/#	-20.6441	1.99597	7.1218	-20.106	-12.2207	18.1105	13.4491	-13.4491	-15.9731	21.1658	23.1287	-20.4971	-8.37264	12.7265	-1.06904	22.9646		-11.5774	11.4891	6.92312	-15.8591	-3.44311	14.2148	10.2281	-0.333274	-2.61545	18.6606	8.71348	-1.5344	-8.62624	11.7104	6.0211	-8.98258		-6.68543	12.6342	5.71205	-17.439	-0.473935	10.1722	15.3254	-1.40932	-0.872053
		C1	T2	G3	Leu	CTG/#	-13.7925	3.42304	-0.966754	-13.9439	-14.7733	16.2428	10.4419	-10.4419	-12.9885	16.7391	11.2539	-17.7601	-4.54084	6.20691	-0.263094	-14.0109		-11.978	20.8507	8.11104	-17.256	-6.22184	14.0068	15.1252	-3.12649	-3.01911	24.9612	11.7087	-3.79895	-14.2483	8.76571	3.78122	-11.7264		-10.1019	20.1022	-0.361989	-12.9262	-0.0869959	19.5372	21.7778	-0.199498	-4.56475
		C1	T2	T3	Leu	CTT/#	-1.19588	-5.15726	-0.454793	-0.284059	-0.541967	-4.89968	-0.75595	-0.75595	3.91398	-3.15019	-0.400707	2.93699	2.18356	-2.04644	-1.33662	-1.17351		2.11748	-4.25926	-3.35166	3.03391	-0.013312	-3.69066	-3.46379	5.2	9.5924	-5.01963	-4.13374	4.36512	3.83563	-0.652842	-2.8182	3.73596		-1.176	-4.11725	1.43575	-0.987395	-0.111822	-5.50534	-3.03921	-0.043981	7.77795
		G1	A2	A3	Glu	GAA/#	31.9271	-3.26733	-6.03556	14.6613	6.10654	-21.2737	-4.86998	4.86998		-15.6468	-24.0875	16.6068	12.4798	-7.55296	-2.63618	19.572		8.01593	-10.6086	-7.6778	8.12953	-0.829503	-14.9518	-10.3415	-0.195621	4.70302	-16.8111	-7.78705	-0.408228	7.27924	-14.9765	-9.34469	3.81918		6.60381	-16.2135	-2.44229	8.87108	-2.50518	-10.4098	-15.177	-0.0253013	3.96901
		G1	A2	C3	Asp	GAC/#	-19.4469	10.6433	7.14637	-20.8779	-12.4693	30.347	18.0723	-18.0723	-15.6468		17.2114	-21.5676	-8.19546	23.6326	-0.692889	-27.4829		-13.2039	19.3869	15.4402	-19.1478	-3.64322	17.4639	15.558	-2.71822	-5.7137	24.9702	12.723	-5.69964	-10.8973	15.3133	14.3675	-11.5352		-7.55148	16.7416	1.88622	-21.1732	-1.22761	15.7082	18.4609	-1.21826	-3.38125
		G1	A2	G3	Glu	GAG/#	-25.6431	2.58197	15.3487	-17.0043	-13.3623	16.8092	9.45458	-9.45458	-24.0875	17.2114		-16.7018	-15.924	11.9556	1.95469	-21.308		-5.53049	5.71619	4.40996	-10.6715	-1.04836	11.834	4.2893	-0.267021	-2.01764	10.456	3.37454	-0.612317	-6.15664	15.4759	4.49671	-3.72205		-2.05381	18.0388	11.4357	-9.41737	-0.864358	4.30907	10.6366	-2.58436	-0.803869
		G1	A2	T3	Asp	GAT/#	18.3168	-3.20186	-2.53895	22.996	7.21456	-24.509	-13.9231	13.9231	16.6068	-21.5676	-16.7018		6.18568	-11.5057	-3.40787	22.7285		11.1873	-11.1216	-9.59902	17.7273	3.96563	-21.5793	-11.0983	-0.659243	3.43304	-21.0212	-10.4591	2.10946	16.0767	-9.84681	-5.91539	9.78745		4.04834	-21.7086	-3.95778	16.0377	-1.29556	-14.0322	-16.4241	-0.901865	2.08719
		G1	C2	A3	Ala	GCA/#	1.52885	-5.22244	-1.92093	-0.725516	-0.397802	-5.01808	-2.24055	2.24055	4.70302	-5.7137	-2.01764	3.43304	3.15055	-6.13011	-1.34482	1.90149		9.2912	-5.36613	-2.87861	2.72606	2.41654	-7.22073	-2.13179	1.51151		-6.12199	-2.27088	2.03027	4.04642	-3.50993	-3.37697	-0.746906		2.11483	-4.05371	-0.172952	1.82896	-0.553435	-3.63444	-3.35455	-1.13985	6.19995
		G1	C2	C3	Ala	GCC/#	-18.0702	2.31173	1.60384	-17.6447	-8.43857	17.1	12.7166	-12.7166	-16.8111	24.9702	10.456	-21.0212	-5.8373	7.2404	1.98367	-19.3543		-21.3574	36.5814	10.18	-20.2046	-6.21081	26.7134	20.7223	-4.01033	-6.12199		18.1334	-3.48248	-15.1838	11.2956	7.74263	-16.1771		-15.4537	14.807	-0.333567	-21.9395	-0.257691	30.2141	30.9064	-0.0587819	-6.70689
		G1	C2	G3	Ala	GCG/#	-8.57896	2.19508	-0.206955	-10.0239	-3.90586	9.53582	7.48889	-7.48889	-7.78705	12.723	3.37454	-10.4591	-2.13621	3.42544	-1.03955	-10.018		-15.2268	11.2668	29.0137	-18.0368	-6.56236	5.3652	40.2409	-8.58477	-2.27088	18.1334		-3.84806	-12.7202	1.87257	16.3743	-12.8358		-15.9839	9.70917	-0.672759	-15.0263	-0.424704	38.7379	15.4338	3.0673	-8.47918
		G1	C2	T3	Ala	GCT/#	-0.288356	-2.20476	-0.223354	-0.0491612	2.70084	-2.98196	-3.18089	3.18089	-0.408228	-5.69964	-0.612317	2.10946	-0.0486865	-4.32057	-0.0171028	-0.814966		-1.20754	-4.76464	-5.3649	11.3697	-0.8991	-2.56139	-5.37232	14.4146	2.03027	-3.48248	-3.84806		-1.11172	-0.721304	-3.16262	9.98355		-0.83441	-1.51133	-0.256169	3.56338	-1.00353	-5.24537	-4.53685	2.06155	1.5986
		G1	G2	A3	Gly	GGA/#	1.74753	-2.97379	-0.0611255	-1.00265	-0.287406	-2.57259	-2.83283	2.83283	3.96901	-3.38125	-0.803869	2.08719	-1.25059	-1.28218	-0.475178	1.98725		7.93924	-5.8675	-5.52564	4.2817	3.36191	-2.64973	-4.94317	3.99507	6.19995	-6.70689	-8.47918	1.5986	3.09188	-1.65596	-3.8431	2.33151		8.39782	-4.95126	-1.03101	1.87059	-1.0053	-8.51398	-3.75355	-1.40409
		G1	G2	C3	Gly	GGC/#	-14.402	2.90752	-0.88939	-15.8627	-7.69519	15.0409	12.5804	-12.5804	-13.9065	19.8099	8.88948	-18.8827	-4.38761	5.63474	-0.970855	-16.4203		-20.4547	21.5563	12.5717	-23.801	-7.86654	13.3578	25.1941	-4.86614	-4.01509	43.3911	27.5043	-3.44111	-17.5736	5.68185	8.97117	-17.7738		-16.6665	18.2353	-0.292568	-24.164	-0.0497565	36.2796	22.293	-0.323739	-7.76007
		G1	G2	G3	Gly	GGG/#	-10.1985	-0.060082	-0.643392	-11.5035	-7.03898	6.45811	5.20332	-5.20332	-7.98121	6.36997	10.1167	-15.1909	-4.78671	2.19082	4.47432	-8.29024		-5.10059	6.5508	2.42198	-8.89373	-2.64045	14.2951	4.83887	-0.0640367	-0.454777	11.0654	4.86222	-0.621124	-8.18654	4.20968	-0.596079	-6.04978		-1.93063	10.9537	7.37141	-8.00877	-0.283324	5.24603	12.4135	-1.52595	-0.965939
		G1	G2	T3	Gly	GGT/#	1.75311	-1.50579	-2.98976	2.92348	6.70769	-6.17463	-3.70084	3.70084	2.49885	-7.41848	-6.74811	7.56948	1.91686	-6.87401	-0.816352	2.54543		1.91765	-2.68812	-1.52267	6.82899	-1.13975	-6.00755	-1.75267	-0.450809	2.39569	-3.55592	-1.15754	6.82356	4.43435	-3.57809	-1.04692	3.28342		-0.0476967	-8.6981	-2.67253	6.4042	-0.0894418	-2.66071	-4.39695	9.04767	-0.548723
		G1	T2	A3	Val	GTA/#	15.6642	-4.70893	-5.36544	8.52093	2.07215	-16.3342	-4.05124	4.05124	18.2511	-13.9271	-12.113	7.59687	15.1382	-5.42803	-0.0742325	17.5042		9.86986	-10.2278	-5.94736	6.49123	-0.253989	-8.83662	-6.67381	-0.671988	7.97343	-12.6254	-5.84528	-0.478807	2.83502	-12.6268	-8.33121	2.64702		6.61302	-12.7494	-0.319118	7.2696	-2.13887	-8.4616	-9.94573	-0.355621	5.24836
		G1	T2	C3	Val	GTC/#	-18.3475	3.54545	6.0136	-19.1769	-7.97925	13.8485	9.97912	-9.97912	-15.4723	27.5197	11.1813	-11.5384	-5.74167	9.86539	-0.565724	-21.2297		-14.1144	24.6349	9.65751	-13.5091	-3.06317	11.5655	14.8401	-2.28632	-3.54142	26.479	11.2773	-2.70175	-6.4208	16.9066	11.168	-9.88568		-10.3068	9.05205	-1.19249	-24.6069	-1.07205	13.2209	14.1511	-0.0577291	-2.873
		G1	T2	G3	Val	GTG/#	-20.6087	3.83936	2.53742	-18.6201	-8.22378	24.359	10.0453	-10.0453	-20.6135	18.7884	17.1189	-23.081	-8.1156	8.54639	-1.13715	-22.1401		-12.8111	13.3167	12.0939	-18.9419	-4.29171	14.4841	14.0289	-1.79112	-3.66669	22.5447	15.1391	-1.84331	-16.4736	7.83598	6.42423	-12.1007		-10.3519	26.5877	1.44049	-11.7805	-0.63669	18.3876	21.9461	-0.00146886	-5.3285
		G1	T2	T3	Val	GTT/#	8.06116	-3.22166	-0.495609	4.89071	3.2385	-13.1933	-3.0071	3.0071	10.4746	-9.9007	-7.23003	14.8471	5.97051	-3.43631	-2.29706	6.15032		5.003	-8.9427	-6.67806	13.7489	2.85214	-10.6734	-8.12663	-1.08731	4.87428	-12.5345	-6.96578	5.84375	12.1936	-4.96605	-4.18777	7.18465		2.80728	-14.7476	-0.056113	5.33467	-1.32355	-12.4169	-14.1321	-0.189636	3.34415
		T1	A2	A3	End	TAA/#	16.7744	-1.63289	-4.71676	4.80983	2.24048	-11.8304	-1.72774	1.72774	12.4798	-8.19546	-15.924	6.18568		-3.34742	-1.28332	10.0479		2.38252	-2.17132	-2.59308	4.10745	-0.419965	-6.63133	-2.92643	-0.591135	3.15055	-5.8373	-2.13621	-0.0486865	1.66166	-8.72717	-4.92293	-0.784554		-0.474273	-8.8659	-3.65402	1.80263	-1.75168	-2.56577	-7.43315	2.45885	-1.25059
		T1	A2	C3	Tyr	TAC/#	-7.9454	15.0537	12.419	-11.8774	-8.4305	18.027	14.2612	-14.2612	-7.55296	23.6326	11.9556	-11.5057	-3.34742		-0.491903	-13.911		-7.7148	7.13132	8.31558	-8.46186	-1.76513	9.54253	5.2322	-1.65804	-6.13011	7.2404	3.42544	-4.32057	-6.24906	11.1391	6.55694	-6.19258		-2.46477	9.27626	4.47843	-11.3369	-0.0853861	3.71341	4.58824	-3.76741	-1.28218
		T1	A2	G3	End	TAG/#	-2.44228	-0.724447	-0.224492	-1.88318	-0.0379526	-0.83222	-0.268797	-0.268797	-2.63618	-0.692889	1.95469	-3.40787	-1.28332	-0.491903		-0.80207		-1.16423	-0.663192	-0.964445	-1.52289	-0.340199	3.99376	-0.457659	-0.107773	-1.34482	1.98367	-1.03955	-0.0171028	-3.19421	-0.402647	-0.923001	-0.640878		-0.253395	-0.814954	2.34295	-0.733194	-1.09464	-0.781256	-1.65914	-0.245546	-0.475178
		T1	A2	T3	Tyr	TAT/#	34.2592	-5.95702	-8.12289	33.5359	7.4303	-27.8426	-14.2403	14.2403	19.572	-27.4829	-21.308	22.7285	10.0479	-13.911	-0.80207			11.2191	-15.2272	-10.862	11.6	1.35077	-14.4046	-11.2659	-0.61073	1.90149	-19.3543	-10.018	-0.814966	6.71098	-17.5779	-9.64194	8.15011		6.38364	-16.4958	-2.87816	14.3785	-1.85867	-11.8196	-14.5811	-0.230613	1.98725
		T1	C2	A3	Ser	TCA/#	6.36072	-4.52994	-0.473998	13.5059	7.87258	-9.96672	-8.61599	8.61599	7.27924	-10.8973	-6.15664	16.0767	1.66166	-6.24906	-3.19421	6.71098		17.064	-9.29796	-11.1012	15.767	14.5781	-11.4054	-11.0932	1.40017	4.04642	-15.1838	-12.7202	-1.11172		-3.53374	-5.30666	8.5751		8.40767	-13.3918	-0.708916	13.7246	-0.57247	-14.322	-10.7208	-0.60197	3.09188
		T1	C2	C3	Ser	TCC/#	-16.3318	4.37694	12.8272	-14.2605	-7.71327	13.44	7.07194	-7.07194	-14.9765	15.3133	15.4759	-9.84681	-8.72717	11.1391	-0.402647	-17.5779		-7.10748	13.9335	3.09417	-4.61642	-0.823821	13.3816	3.41113	-0.178915	-3.50993	11.2956	1.87257	-0.721304	-3.53374		3.96092	-2.12842		-3.80299	8.62797	2.71749	-9.39862	1.75326	3.61136	7.71865	-1.20706	-1.65596
		T1	C2	G3	Ser	TCG/#	-10.8251	6.29797	1.42246	-7.12171	-2.682	11.7721	3.96878	-3.96878	-9.34469	14.3675	4.49671	-5.91539	-4.92293	6.55694	-0.923001	-9.64194		-8.03833	5.21547	29.8968	-8.7942	-1.53331	3.65834	21.7845	-4.69387	-3.37697	7.74263	16.3743	-3.16262	-5.30666	3.96092		-4.84983		-6.714	5.549	-0.54491	-8.55336	5.79525	13.5087	8.5246	-1.21426	-3.8431
		T1	C2	T3	Ser	TCT/#	5.9571	-2.73178	-0.518677	7.16001	4.78656	-8.81551	-9.63824	9.63824	3.81918	-11.5352	-3.72205	9.78745	-0.784554	-6.19258	-0.640878	8.15011		6.7546	-14.0927	-9.99731	21.678	3.38035	-7.53587	-15.8997	13.1002	-0.746906	-16.1771	-12.8358	9.98355	8.5751	-2.12842	-4.84983			7.84152	-8.08268	-0.561771	11.9704	-0.499802	-15.7258	-12.1963	-0.175947	2.33151
		T1	G2	A3	End	TGA/#	-2.33378	1.4059	-0.854402	-3.80168	-0.544323	2.751	2.68356	-2.68356	-1.47873	1.80084	-1.11762	-3.53581	-0.715795	-1.13707	-0.560018	-2.91831		-2.2183	2.30297	-0.949701	-2.25775	-1.30619	1.39188	1.61834	-0.41034	-0.240688	2.03071	1.61023	-0.059429	-2.92053	-0.749911	-0.3938	-3.54198		-1.89422	1.80453	-0.567235	-0.506885	-0.0514129	2.10637	2.94742	-0.113244	-0.959292
		T1	G2	C3	Cys	TGC/#	-14.0773	5.15111	4.34415	-9.69546	-5.24311	23.4241	3.46395	-3.46395	-15.9251	11.0007	16.4277	-13.3868	-10.0419	9.28713	-0.0877819	-13.2817		-2.40858	3.40573	5.17638	-8.0919	-0.0331538	8.1104	5.08492	-0.0818304	-1.60211	5.79906	2.45087	-1.82682	-4.59456	9.89251	4.36415	-3.99209		-1.53461	19.8618	3.29582	-5.53988	1.73247	4.85341	8.47367	-1.70109	-0.46187
		T1	G2	G3	Trp	TGG/#	-5.67526	-0.703091	-0.214939	-3.79497	-0.014111	1.12896	0.0402699	-0.0402699	-3.70415	-0.485375	2.02191	-6.00322	-1.5891	-0.0750866	3.64716	-2.81693		-0.328716	1.30558	-0.102704	-0.7164	-0.452036	2.09631	-0.713092	-1.24943	-0.348663	1.86362	-0.662869	-0.528401	-1.72231	1.76027	-0.0558323	-1.31238		-0.927446	1.39902	1.85762	-1.69949	2.1996	-0.93468	1.39151	-0.129283	-0.438933
		T1	G2	T3	Cys	TGT/#	3.74589	-1.38787	-0.850511	8.29684	4.64057	-3.11199	-9.72329	9.72329	2.71025	-7.67503	-3.17468	6.18305	-0.440712	-3.17128	-0.868492	6.07535		16.3778	-9.46969	-7.11766	9.23029	10.9287	-3.78187	-9.38081	2.58099	1.30757	-11.5761	-12.841	-0.643669	10.0576	-2.55136	-5.46196	6.46699		11.8925	-5.80764	-0.179647	13.1888	-0.22562	-10.4462	-5.99857	-0.97975	5.21377
		T1	T2	A3	Leu	TTA/#	30.5331	-6.48717	-8.49316	22.4489	14.6834	-21.6286	-8.20267	8.20267	16.9702	-27.3812	-22.3359	12.6535	11.8942	-13.6861	-0.334301	25.4773		6.55353	-12.9132	-8.98365	11.6886	-1.16562	-11.8597	-12.1738	-0.658419	1.44355	-14.8995	-6.65007	2.03257	6.26431	-18.4578	-8.96507	7.71247		5.42016	-14.3535	-3.68428	14.4101	-1.64824	-9.03967	-13.8873	-0.706149	-0.620987
		T1	T2	C3	Phe	TTC/#	-8.83948	2.46522	16.5769	-8.99341	-4.8305	5.85671	5.78119	-5.78119	-7.07671	10.4688	8.09937	-3.93575	-3.97503	10.2506	-0.269318	-10.773		-6.32737	8.33218	2.36186	-3.64633	-0.310242	3.25353	2.63909	-0.513919	-3.06798	5.95707	1.53518	-1.28266	-1.02154	17.0776	4.06141	-2.95129		-1.94993	3.04289	2.4595	-9.81344	-0.373863	1.92268	3.41925	-1.4686	-0.427561
		T1	T2	G3	Leu	TTG/#	-0.435823	-0.540075	-0.0351768	-0.308192	6.29113	-1.36681	-1.28399	-1.28399	1.21101	-0.870218	-2.28284	1.99038	-0.0115763	-0.652416	-0.765633	-0.41137		-0.276767	-0.784027	-0.0210308	2.13504	-0.908985	-1.44161	-1.26674	-0.340037	-0.757661	-1.14073	-0.415963	2.22049	-0.637952	-0.248521	-0.449021	1.83248		-0.610387	-1.13571	-1.01201	-1.07728	-0.632891	-0.864423	-2.44304	-0.980288	-2.16886
		T1	T2	T3	Phe	TTT/#	27.5759	-3.11295	-6.26637	16.9359	8.81826	-15.9079	6.48836	6.48836	16.0398	-20.4931	-19.6788	10.5359	13.9434	-8.6465	-0.837368	22.1772		4.63328	-12.1559	-7.12438	10.6161	-0.19124	-9.74994	-10.5731	-0.839312	-0.947281	-16.0578	-7.83466	2.03142	4.40943	-14.2438	-8.05503	9.05851		3.03071	-11.0595	-3.31644	12.6001	-1.21903	-8.84944	-13.2071	-0.531911	-0.877975
							AAA/#	AAC/#	AAG/#	AAT/#	CAA/#	CAC/#	CAG/#	CAT/#	GAA/#	GAC/#	GAG/#	GAT/#	TAA/#	TAC/#	TAG/#	TAT/#		ACA/#	ACC/#	ACG/#	ACT/#	CCA/#	CCC/#	CCG/#	CCT/#	GCA/#	GCC/#	GCG/#	GCT/#	TCA/#	TCC/#	TCG/#	TCT/#		AGA/#	AGC/#	AGG/#	AGT/#	CGA/#	CGC/#	CGG/#	CGT/#	GGA/#
		Abc|abC				1ST	A1	C1	G1	T1	A1	C1	G1	T1	A1	C1	G1	T1	A1	C1	G1	T1		A1	C1	G1	T1	A1	C1	G1	T1	A1	C1	G1	T1	A1	C1	G1	T1		A1	C1	G1	T1	A1	C1	G1	T1	A1
						2ND	A2	A2	A2	A2	C2	C2	C2	C2	G2	G2	G2	G2	T2	T2	T2	T2		A2	A2	A2	A2	C2	C2	C2	C2	G2	G2	G2	G2	T2	T2	T2	T2		A2	A2	A2	A2	C2	C2	C2	C2	G2
						3RD	A3	A3	A3	A3	A3	A3	A3	A3	A3	A3	A3	A3	A3	A3	A3	A3		C3	C3	C3	C3	C3	C3	C3	C3	C3	C3	C3	C3	C3	C3	C3	C3		G3	G3	G3	G3	G3	G3	G3	G3	G3
						AA	Lys	Gln	Glu	End	Thr	Pro	Ala	Ser	Arg	Arg	Gly	End	Ile	Leu	Val	Leu		Asn	His	Asp	Tyr	Thr	Pro	Ala	Ser	Ser	Arg	Gly	Cys	Ile	Leu	Val	Phe		Lys	Gln	Glu	End	Thr	Pro	Ala	Ser	Arg
		1ST	2ND	3RD	AA	CDN	AAA/#	CAA/#	GAA/#	TAA/#	ACA/#	CCA/#	GCA/#	TCA/#	AGA/#	CGA/#	GGA/#	TGA/#	ATA/#	CTA/#	GTA/#	TTA/#		AAC/#	CAC/#	GAC/#	TAC/#	ACC/#	CCC/#	GCC/#	TCC/#	AGC/#	CGC/#	GGC/#	TGC/#	ATC/#	CTC/#	GTC/#	TTC/#		AAG/#	CAG/#	GAG/#	TAG/#	ACG/#	CCG/#	GCG/#	TCG/#	AGG/#
		A1	A2	A3	Lys	AAA/#		6.69171	31.9271	16.7744	7.81334	-0.552383	1.52885	6.36072	5.43945	-3.24676	1.74753	-2.33378	16.4054	1.48263	15.6642	30.5331		-2.67258	-21.977	-19.4469	-7.9454	-11.7794	-14.5193	-18.0702	-16.3318	-13.7459	-11.1143	-14.402	-14.0773	-11.0144	-20.6441	-18.3475	-8.83948		-6.88757	-20.5948	-25.6431	-2.44228	-9.60091	-12.0472	-8.57896	-10.8251	-3.14628
		A1	A2	C3	Asn	AAC/#	-2.67258	-2.0824	-3.26733	-1.63289	-3.316	-1.37382	-5.22244	-4.52994	-1.50006	-0.310985	-2.97379	1.4059	-2.606	-0.905216	-4.70893	-6.48717			8.58769	10.6433	15.0537	4.65689	2.49265	2.31173	4.37694	6.27892	2.2841	2.90752	5.15111	4.23206	1.99597	3.54545	2.46522		4.06818	4.49072	2.58197	-0.724447	6.86319	3.04313	2.19508	6.29797	-0.26188
		A1	A2	G3	Lys	AAG/#	-6.88757	-4.47349	-6.03556	-4.71676	-2.08271	-0.11761	-1.92093	-0.473998	-0.0974473	-0.15989	-0.0611255	-0.854402	-2.04879	-0.18271	-5.36544	-8.49316		4.06818	4.19885	7.14637	12.419	2.25	2.21401	1.60384	12.8272	2.73186	-0.0700267	-0.88939	4.34415	1.12565	7.1218	6.0136	16.5769			-3.87388	15.3487	-0.224492	-0.446228	-0.00401737	-0.206955	1.42246	6.51968
		A1	A2	T3	Asn	AAT/#	26.7763	9.76687	14.6613	4.80983	13.0286	3.00658	-0.725516	13.5059	6.90718	-1.7597	-1.00265	-3.80168	11.8354	1.8777	8.52093	22.4489		-3.71178	-18.3692	-20.8779	-11.8774	-13.7509	-12.8747	-17.6447	-14.2605	-15.1209	-10.9264	-15.8627	-9.69546	-12.238	-20.106	-19.1769	-8.99341		-5.21152	-15.9565	-17.0043	-1.88318	-9.71585	-11.7994	-10.0239	-7.12171	-3.37916
		A1	C2	A3	Thr	ACA/#	7.81334	5.6756	8.01593	2.38252		12.4018	9.2912	17.064	15.4158	-0.243986	7.93924	-2.2183	7.05194	4.13564	9.86986	6.55353		-3.316	-9.15189	-13.2039	-7.7148	-17.836	-9.88911	-21.3574	-7.10748	-9.88005	-16.3227	-20.4547	-2.40858	-11.346	-11.5774	-14.1144	-6.32737		-2.08271	-6.12613	-5.53049	-1.16423	-10.8129	-13.7974	-15.2268	-8.03833	-0.151606
		A1	C2	C3	Thr	ACC/#	-11.7794	-7.54015	-10.6086	-2.17132	-17.836	-4.74682	-5.36613	-9.29796	-13.7339	-0.202739	-5.8675	2.30297	-11.7972	-6.81769	-10.2278	-12.9132		4.65689	11.5735	19.3869	7.13132		19.9476	36.5814	13.9335	8.70488	19.3471	21.5563	3.40573	15.0947	11.4891	24.6349	8.33218		2.25	13.0786	5.71619	-0.663192	7.54876	13.3878	11.2668	5.21547	-0.286401
		A1	C2	G3	Thr	ACG/#	-9.60091	-4.05012	-7.6778	-2.59308	-10.8129	-4.74787	-2.87861	-11.1012	-11.1704	2.55349	-5.52564	-0.949701	-7.11806	-3.55385	-5.94736	-8.98365		6.86319	13.8668	15.4402	8.31558	7.54876	5.77048	10.18	3.09417	8.85215	21.5922	12.5717	5.17638	9.13662	6.92312	9.65751	2.36186		-0.446228	5.04343	4.40996	-0.964445		28.3567	29.0137	29.8968	-0.533399
		A1	C2	T3	Thr	ACT/#	9.57266	9.37709	8.12953	4.10745	13.0888	7.9282	2.72606	15.767	9.41768	-0.0324898	4.2817	-2.25775	4.26778	3.97247	6.49123	11.6886		-2.84952	-16.183	-19.1478	-8.46186	-12.3103	-11.2839	-20.2046	-4.61642	-16.7835	-20.2183	-23.801	-8.0919	-13.0921	-15.8591	-13.5091	-3.64633		-1.42657	-9.80816	-10.6715	-1.52289	-17.5512	-19.7627	-18.0368	-8.7942	-1.41877
		A1	G2	A3	Arg	AGA/#	5.43945	3.72456	6.60381	-0.474273	15.4158	7.33414	2.11483	8.40767		-0.68064	8.39782	-1.89422	11.2558	9.7002	6.61302	5.42016		-1.50006	-7.07382	-7.55148	-2.46477	-13.7339	-6.12683	-15.4537	-3.80299	-5.48449	-20.5214	-16.6665	-1.53461	-9.01089	-6.68543	-10.3068	-1.94993		-0.0974473	-6.30135	-2.05381	-0.253395	-11.1704	-16.0534	-15.9839	-6.714	2.61153
		A1	G2	C3	Ser	AGC/#	-13.7459	-7.95767	-16.2135	-8.8659	-9.88005	-3.75952	-4.05371	-13.3918	-5.48449	-0.168768	-4.95126	1.80453	-7.39147	-2.44122	-12.7494	-14.3535		6.27892	24.0857	16.7416	9.27626	8.70488	11.9749	14.807	8.62797		13.1655	18.2353	19.8618	8.07422	12.6342	9.05205	3.04289		2.73186	19.8187	18.0388	-0.814954	8.85215	10.0272	9.70917	5.549	3.70768
		A1	G2	G3	Arg	AGG/#	-3.14628	-4.10531	-2.44229	-3.65402	-0.151606	-0.109308	-0.172952	-0.708916	2.61153	-1.27024	-1.03101	-0.567235	-1.15221	3.03463	-0.319118	-3.68428		-0.26188	1.38587	1.88622	4.47843	-0.286401	1.65061	-0.333567	2.71749	3.70768	-1.67697	-0.292568	3.29582	-0.238183	5.71205	-1.19249	2.4595		6.51968	-1.08141	11.4357	2.34295	-0.533399	-0.547175	-0.672759	-0.54491
		A1	G2	T3	Ser	AGT/#	9.83069	12.7908	8.87108	1.80263	17.1715	6.80325	1.82896	13.7246	8.56835	-0.133537	1.87059	-0.506885	5.73903	4.71665	7.2696	14.4101		-3.12324	-10.4985	-21.1732	-11.3369	-17.0765	-11.0123	-21.9395	-9.39862	-10.8215	-14.2677	-24.164	-5.53988	-14.201	-17.439	-24.6069	-9.81344		-2.97331	-8.42125	-9.41737	-0.733194	-11.1629	-17.1972	-15.0263	-8.55336	-1.76963
		A1	T2	A3	Ile	ATA/#	16.4054	-0.680225	10.8343	5.33071	7.05194	-0.0616703	1.62983	2.12667	11.2558	-3.46376	2.71103	-1.93906		7.86871	25.6282	12.3384		-2.606	-12.5889	-9.72344	-2.461	-11.7972	-5.83289	-11.1278	-9.5031	-7.39147	-11.0654	-9.86963	-6.44158	-12.1107	-7.38312	-14.0035	-5.98836		-2.04879	-11.6857	-5.29863	-0.263406	-7.11806	-8.22006	-7.45154	-6.6154	-1.15221
		A1	T2	C3	Ile	ATC/#	-11.0144	-6.44363	-7.32991	-4.11373	-11.346	-4.78859	-1.82268	-8.39783	-9.01089	-0.906859	-1.98987	2.3629	-12.1107	-6.51533	-10.5741	-13.8281		4.23206	9.64233	12.1717	4.05524	15.0947	5.51838	13.8155	7.08385	8.07422	10.9059	15.4625	4.83248		12.245	19.4294	7.36146		1.12565	-10.5236	5.57627	-0.0195207	9.13662	12.5799	8.26575	8.48559	-0.238183
		A1	T2	G3	Met	ATG/#	-0.615848	-0.0749138	-0.0645357	-0.311541	1.597	-0.375503	2.79627	-0.133419	-0.492896	1.43582	1.75473	-0.0361746	-0.336659	-0.153207	-0.0680642	-1.73718		-0.18895	-0.405083	-0.0483464	-0.132716	-1.76823	-1.22738	-0.930516	-0.423699	-0.381303	-0.320146	-0.406133	2.61949	-0.922084	-0.132636	-0.127906	-0.00873926		-0.324719	-0.153542	-0.193817	-0.451354	-0.589979	-0.448389	-0.255918	-0.440293	-0.586469
		A1	T2	T3	Ile	ATT/#	26.0133	10.3534	18.2587	14.2756	7.14363	-1.04747	3.10801	7.54937	2.85201	-1.16038	1.83995	-1.65846	6.52986	-1.11051	10.6003	29.4611		-6.01697	-22.9001	-26.3292	-15.5901	-12.0204	-13.4696	-15.2531	-18.3007	-18.0656	-8.46303	-12.5893	-16.5591	-8.29762	-18.8916	-18.6812	-13.5742		-10.1661	-18.0174	-25.5531	-1.49346	-8.32352	-9.32019	-7.14402	-7.38985	-5.99627
		C1	A2	A3	Gln	CAA/#	6.69171		6.10654	2.24048	5.6756	8.19278	-0.397802	7.87258	3.72456	-0.336676	-0.287406	-0.544323	-0.680225	2.87522	2.07215	14.6834		-2.0824	-7.07382	-12.4693	-8.4305	-7.54015	-6.96193	-8.43857	-7.71327	-7.95767	-5.05733	-7.69519	-5.24311	-6.44363	-12.2207	-7.97925	-4.8305		-4.47349	-9.84457	-13.3623	-0.0379526	-4.05012	-6.44365	-3.90586	-2.682	-4.10531
		C1	A2	C3	His	CAC/#	-21.977	-7.07382	-21.2737	-11.8304	-9.15189	-1.17918	-5.01808	-9.96672	-7.07382	2.94804	-2.57259	2.751	-12.5889	-3.86421	-16.3342	-21.6286		8.58769		30.347	18.027	11.5735	18.8562	17.1	13.44	24.0857	15.2889	15.0409	23.4241	9.64233	18.1105	13.8485	5.85671		4.19885	19.5589	16.8092	-0.83222	13.8668	13.6088	9.53582	11.7721	1.38587
		C1	A2	G3	Gln	CAG/#	-20.5948	-9.84457	-4.86998	-1.72774	-6.12613	-1.65004	-2.24055	-8.61599	-6.30135	-1.04551	-2.83283	2.68356	-11.6857	-2.43873	-4.05124	-8.20267		4.49072	19.5589	18.0723	14.2612	13.0786	7.74842	12.7166	7.07194	19.8187	7.22029	12.5804	3.46395	-10.5236	13.4491	9.97912	5.78119		-3.87388		9.45458	-0.268797	5.04343	6.16204	7.48889	3.96878	-1.08141
		C1	A2	T3	His	CAT/#	5.79375	12.6027	4.86998	1.72774	10.9164	6.80325	2.24055	8.61599	4.40874	-1.04551	2.83283	-2.68356	2.16541	2.43873	4.05124	8.20267		-5.80749	-8.30914	-18.0723	-14.2612	-10.0043	-7.74842	-12.7166	-7.07194	-9.5993	-7.22029	-12.5804	-3.46395	-5.47569	-13.4491	-9.97912	-5.78119		-4.35175	-6.79022	-9.45458	-0.268797	-6.24712	-6.16204	-7.48889	-3.96878	-3.39532
		C1	C2	A3	Pro	CCA/#	-0.552383	8.19278	-0.829503	-0.419965	12.4018		2.41654	14.5781	7.33414	-0.678832	3.36191	-1.30619	-0.0616703	2.5992	-0.253989	-1.16562		-1.37382	-1.17918	-3.64322	-1.76513	-4.74682	-2.64821	-6.21081	-0.823821	-3.75952	-6.14361	-7.86654	-0.0331538	-4.78859	-3.44311	-3.06317	-0.310242		-0.11761	-1.65004	-1.04836	-0.340199	-4.74787	-5.01258	-6.56236	-1.53331	-0.109308
		C1	C2	C3	Pro	CCC/#	-14.5193	-6.96193	-14.9518	-6.63133	-9.88911	-2.64821	-7.22073	-11.4054	-6.12683	1.48663	-2.64973	1.39188	-5.83289	-1.97347	-8.83662	-11.8597		2.49265	18.8562	17.4639	9.54253	19.9476		26.7134	13.3816	11.9749	11.9113	13.3578	8.1104	5.51838	14.2148	11.5655	3.25353		2.21401	7.74842	11.834	3.99376	5.77048	6.87655	5.3652	3.65834	1.65061
		C1	C2	G3	Pro	CCG/#	-12.0472	-6.44365	-10.3415	-2.92643	-13.7974	-5.01258	-2.13179	-11.0932	-16.0534	-0.903157	-4.94317	1.61834	-8.22006	-7.25813	-6.67381	-12.1738		3.04313	13.6088	15.558	5.2322	13.3878	6.87655	20.7223	3.41113	10.0272	36.0114	25.1941	5.08492	12.5799	10.2281	14.8401	2.63909		-0.00401737	6.16204	4.2893	-0.457659	28.3567		40.2409	21.7845	-0.547175
		C1	C2	T3	Pro	CCT/#	-0.0828549	-0.623232	-0.195621	-0.591135	2.44129	-1.27133	1.51151	1.40017	3.40314	2.242	3.99507	-0.41034	-0.481909	2.34173	-0.671988	-0.658419		-2.26009	-0.66921	-2.71822	-1.65804	-4.54946	-0.328338	-4.01033	-0.178915	-0.659677	-6.6439	-4.86614	-0.0818304	-2.04542	-0.333274	-2.28632	-0.513919		-0.449207	-4.57432	-0.267021	-0.107773	-6.70597	-8.45005	-8.58477	-4.69387	1.83396
		C1	G2	A3	Arg	CGA/#	-3.24676	-0.336676	-2.50518	-1.75168	-0.243986	-0.678832	-0.553435	-0.57247	-0.68064		-1.0053	-0.0514129	-3.46376	-0.20727	-2.13887	-1.64824		-0.310985	2.94804	-1.22761	-0.0853861	-0.202739	1.48663	-0.257691	1.75326	-0.168768	-0.565685	-0.0497565	1.73247	-0.906859	-0.473935	-1.07205	-0.373863		-0.15989	-1.04551	-0.864358	-1.09464	2.55349	-0.903157	-0.424704	5.79525	-1.27024
		C1	G2	C3	Arg	CGC/#	-11.1143	-5.05733	-10.4098	-2.56577	-16.3227	-6.14361	-3.63444	-14.322	-20.5214	-0.565685	-8.51398	2.10637	-11.0654	-7.39312	-8.4616	-9.03967		2.2841	15.2889	15.7082	3.71341	19.3471	11.9113	30.2141	3.61136	13.1655		36.2796	4.85341	10.9059	10.1722	13.2209	1.92268		-0.0700267	7.22029	4.30907	-0.781256	21.5922	36.0114	38.7379	13.5087	-1.67697
		C1	G2	G3	Arg	CGG/#	-17.7508	-23.0663	-15.177	-7.43315	-16.3227	-4.45051	-3.35455	-10.7208	-11.7114	1.42035	-3.75355	2.94742	-9.61475	-4.97557	-9.94573	-13.8873		-1.17799	16.4646	18.4609	4.58824	19.1516	16.7182	30.9064	7.71865	10.7221	23.0663	22.293	8.47367	13.3781	15.3254	14.1511	3.41925		-0.85174	7.5814	10.6366	-1.65914	11.5573	21.0389	15.4338	8.5246	-0.0356477
		C1	G2	T3	Arg	CGT/#	-0.167089	1.87398	-0.0253013	2.45885	-0.693201	-0.634476	-1.13985	-0.60197	-6.80357	3.25779	-1.40409	-0.113244	-2.69953	-1.04378	-0.355621	-0.706149		-0.887061	-0.569055	-1.21826	-3.76741	-0.19446	-1.18672	-0.0587819	-1.20706	-0.914628	2.53908	-0.323739	-1.70109	-0.427993	-1.40932	-0.0577291	-1.4686		-5.32308	-2.14835	-2.58436	-0.245546	2.94523	2.10821	3.0673	-1.21426	-8.29378
		C1	T2	A3	Leu	CTA/#	1.48263	2.87522	-1.13427	-0.332839	4.13564	2.5992	-0.266046	-0.9854	9.7002	-0.20727	-0.578111	-0.639335	7.86871		4.84244	3.40834		-0.905216	-3.86421	-4.27181	-0.705911	-6.81769	-1.97347	-5.93856	-1.77832	-2.44122	-7.39312	-5.96256	-1.80646	-6.51533	-3.52037	-5.36604	-1.11464		-0.18271	-2.43873	-0.406268	8.19799	-3.55385	-7.25813	-4.67095	-2.30204	3.03463
		C1	T2	C3	Leu	CTC/#	-20.6441	-12.2207	-15.9731	-8.37264	-11.5774	-3.44311	-2.61545	-8.62624	-6.68543	-0.473935	-0.872053	-3.77475	-7.38312	-3.52037	-10.5059	-20.7238		1.99597	18.1105	21.1658	12.7265	11.4891	14.2148	18.6606	11.7104	12.6342	10.1722	17.4739	9.24888	12.245		20.9146	10.2713		7.1218	13.4491	23.1287	-1.06904	6.92312	10.2281	8.71348	6.0211	5.71205
		C1	T2	G3	Leu	CTG/#	-13.7925	-14.7733	-12.9885	-4.54084	-11.978	-6.22184	-3.01911	-14.2483	-10.1019	-0.0869959	-4.56475	1.92698	-8.2597	-6.59623	-8.70634	-15.5733		3.42304	16.2428	16.7391	6.20691	20.8507	14.0068	24.9612	8.76571	20.1022	19.5372	23.4619	9.59303	13.0679	10.7955	11.0329	3.29513		-0.966754	10.4419	11.2539	-0.263094	8.11104	15.1252	11.7087	3.78122	-0.361989
		C1	T2	T3	Leu	CTT/#	-1.19588	-0.541967	3.91398	2.18356	2.11748	-0.013312	9.5924	3.83563	-1.176	-0.111822	7.77795	-0.218766	1.45181	-0.0870214	3.48678	-0.362233		-5.15726	-4.89968	-3.15019	-2.04644	-4.25926	-3.69066	-5.01963	-0.652842	-4.11725	-5.50534	-5.10431	-2.05931	-1.80569	-0.310004	-1.56698	-0.129942		-0.454793	-0.75595	-0.400707	-1.33662	-3.35166	-3.46379	-4.13374	-2.8182	1.43575
		G1	A2	A3	Glu	GAA/#	31.9271	6.10654		12.4798	8.01593	-0.829503	4.70302	7.27924	6.60381	-2.50518	3.96901	-1.47873	10.8343	-1.13427	18.2511	16.9702		-3.26733	-21.2737	-15.6468	-7.55296	-10.6086	-14.9518	-16.8111	-14.9765	-16.2135	-10.4098	-13.9065	-15.9251	-7.32991	-15.9731	-15.4723	-7.07671		-6.03556	-4.86998	-24.0875	-2.63618	-7.6778	-10.3415	-7.78705	-9.34469	-2.44229
		G1	A2	C3	Asp	GAC/#	-19.4469	-12.4693	-15.6468	-8.19546	-13.2039	-3.64322	-5.7137	-10.8973	-7.55148	-1.22761	-3.38125	1.80084	-9.72344	-4.27181	-13.9271	-27.3812		10.6433	30.347		23.6326	19.3869	17.4639	24.9702	15.3133	16.7416	15.7082	19.8099	11.0007	12.1717	21.1658	27.5197	10.4688		7.14637	18.0723	17.2114	-0.692889	15.4402	15.558	12.723	14.3675	1.88622
		G1	A2	G3	Glu	GAG/#	-25.6431	-13.3623	-24.0875	-15.924	-5.53049	-1.04836	-2.01764	-6.15664	-2.05381	-0.864358	-0.803869	-1.11762	-5.29863	-0.406268	-12.113	-22.3359		2.58197	16.8092	17.2114	11.9556	5.71619	11.834	10.456	15.4759	18.0388	4.30907	8.88948	16.4277	5.57627	23.1287	11.1813	8.09937		15.3487	9.45458		1.95469	4.40996	4.2893	3.37454	4.49671	11.4357
		G1	A2	T3	Asp	GAT/#	18.3168	7.21456	16.6068	6.18568	11.1873	3.96563	3.43304	16.0767	4.04834	-1.29556	2.08719	-3.53581	6.26198	-1.87165	7.59687	12.6535		-3.20186	-24.509	-21.5676	-11.5057	-11.1216	-21.5793	-21.0212	-9.84681	-21.7086	-14.0322	-18.8827	-13.3868	-7.46813	-20.4971	-11.5384	-3.93575		-2.53895	-13.9231	-16.7018	-3.40787	-9.59902	-11.0983	-10.4591	-5.91539	-3.95778
		G1	C2	A3	Ala	GCA/#	1.52885	-0.397802	4.70302	3.15055	9.2912	2.41654		4.04642	2.11483	-0.553435	6.19995	-0.240688	1.62983	-0.266046	7.97343	1.44355		-5.22244	-5.01808	-5.7137	-6.13011	-5.36613	-7.22073	-6.12199	-3.50993	-4.05371	-3.63444	-4.01509	-1.60211	-1.82268	-2.61545	-3.54142	-3.06798		-1.92093	-2.24055	-2.01764	-1.34482	-2.87861	-2.13179	-2.27088	-3.37697	-0.172952
		G1	C2	C3	Ala	GCC/#	-18.0702	-8.43857	-16.8111	-5.8373	-21.3574	-6.21081	-6.12199	-15.1838	-15.4537	-0.257691	-6.70689	2.03071	-11.1278	-5.93856	-12.6254	-14.8995		2.31173	17.1	24.9702	7.2404	36.5814	26.7134		11.2956	14.807	30.2141	43.3911	5.79906	13.8155	18.6606	26.479	5.95707		1.60384	12.7166	10.456	1.98367	10.18	20.7223	18.1334	7.74263	-0.333567
		G1	C2	G3	Ala	GCG/#	-8.57896	-3.90586	-7.78705	-2.13621	-15.2268	-6.56236	-2.27088	-12.7202	-15.9839	-0.424704	-8.47918	1.61023	-7.45154	-4.67095	-5.84528	-6.65007		2.19508	9.53582	12.723	3.42544	11.2668	5.3652	18.1334	1.87257	9.70917	38.7379	27.5043	2.45087	8.26575	8.71348	11.2773	1.53518		-0.206955	7.48889	3.37454	-1.03955	29.0137	40.2409		16.3743	-0.672759
		G1	C2	T3	Ala	GCT/#	-0.288356	2.70084	-0.408228	-0.0486865	-1.20754	-0.8991	2.03027	-1.11172	-0.83441	-1.00353	1.5986	-0.059429	-0.00413656	1.76501	-0.478807	2.03257		-2.20476	-2.98196	-5.69964	-4.32057	-4.76464	-2.56139	-3.48248	-0.721304	-1.51133	-5.24537	-3.44111	-1.82682	-2.34685	-1.5344	-2.70175	-1.28266		-0.223354	-3.18089	-0.612317	-0.0171028	-5.3649	-5.37232	-3.84806	-3.16262	-0.256169
		G1	G2	A3	Gly	GGA/#	1.74753	-0.287406	3.96901	-1.25059	7.93924	3.36191	6.19995	3.09188	8.39782	-1.0053		-0.959292	2.71103	-0.578111	5.24836	-0.620987		-2.97379	-2.57259	-3.38125	-1.28218	-5.8675	-2.64973	-6.70689	-1.65596	-4.95126	-8.51398	-7.76007	-0.46187	-1.98987	-0.872053	-2.873	-0.427561		-0.0611255	-2.83283	-0.803869	-0.475178	-5.52564	-4.94317	-8.47918	-3.8431	-1.03101
		G1	G2	C3	Gly	GGC/#	-14.402	-7.69519	-13.9065	-4.38761	-20.4547	-7.86654	-4.01509	-17.5736	-16.6665	-0.0497565	-7.76007	2.32615	-9.86963	-5.96256	-11.3266	-12.5208		2.90752	15.0409	19.8099	5.63474	21.5563	13.3578	43.3911	5.68185	18.2353	36.2796		5.94488	15.4625	17.4739	20.3162	4.24841		-0.88939	12.5804	8.88948	-0.970855	12.5717	25.1941	27.5043	8.97117	-0.292568
		G1	G2	G3	Gly	GGG/#	-10.1985	-7.03898	-7.98121	-4.78671	-5.10059	-2.64045	-0.454777	-8.18654	-1.93063	-0.283324	-0.965939	3.2881	-2.36014	-0.419244	-3.42146	-8.05084		-0.060082	6.45811	6.36997	2.19082	6.5508	14.2951	11.0654	4.20968	10.9537	5.24603	7.90998	6.87002	3.68812	10.5366	4.92749	-0.990427		-0.643392	5.20332	10.1167	4.47432	2.42198	4.83887	4.86222	-0.596079	7.37141
		G1	G2	T3	Gly	GGT/#	1.75311	6.70769	2.49885	1.91686	1.91765	-1.13975	2.39569	4.43435	-0.0476967	-0.0894418	-0.548723	-0.230056	-0.498411	-0.694197	2.39813	5.46378		-1.50579	-6.17463	-7.41848	-6.87401	-2.68812	-6.00755	-3.55592	-3.57809	-8.6981	-2.66071	-3.08276	-9.39692	-1.60378	-6.27549	-2.78252	-2.15208		-2.98976	-3.70084	-6.74811	-0.816352	-1.52267	-1.75267	-1.15754	-1.04692	-2.67253
		G1	T2	A3	Val	GTA/#	15.6642	2.07215	18.2511	15.1382	9.86986	-0.253989	7.97343	2.83502	6.61302	-2.13887	5.24836	-1.2516	25.6282	4.84244		14.627		-4.70893	-16.3342	-13.9271	-5.42803	-10.2278	-8.83662	-12.6254	-12.6268	-12.7494	-8.4616	-11.3266	-10.4938	-10.5741	-10.5059	-15.7297	-8.55915		-5.36544	-4.05124	-12.113	-0.0742325	-5.94736	-6.67381	-5.84528	-8.33121	-0.319118
		G1	T2	C3	Val	GTC/#	-18.3475	-7.97925	-15.4723	-5.74167	-14.1144	-3.06317	-3.54142	-6.4208	-10.3068	-1.07205	-2.873	1.76658	-14.0035	-5.36604	-15.7297	-21.0705		3.54545	13.8485	27.5197	9.86539	24.6349	11.5655	26.479	16.9066	9.05205	13.2209	20.3162	4.61373	19.4294	20.9146		18.9512		6.0136	9.97912	11.1813	-0.565724	9.65751	14.8401	11.2773	11.168	-1.19249
		G1	T2	G3	Val	GTG/#	-20.6087	-8.22378	-20.6135	-8.1156	-12.8111	-4.29171	-3.66669	-16.4736	-10.3519	-0.63669	-5.3285	3.50998	-12.2622	-3.98246	-15.1837	-16.1893		3.83936	24.359	18.7884	8.54639	13.3167	14.4841	22.5447	7.83598	26.5877	18.3876	23.9161	15.3224	10.0735	16.3019	10.8892	4.02065		2.53742	10.0453	17.1189	-1.13715	12.0939	14.0289	15.1391	6.42423	1.44049
		G1	T2	T3	Val	GTT/#	8.06116	3.2385	10.4746	5.97051	5.003	2.85214	4.87428	12.1936	2.80728	-1.32355	3.34415	-1.32062	3.92489	-1.00277	4.77359	5.98543		-3.22166	-13.1933	-9.9007	-3.43631	-8.9427	-10.6734	-12.5345	-4.96605	-14.7476	-12.4169	-13.1597	-9.54409	-9.28981	-6.58238	-5.7665	-1.1768		-0.495609	-3.0071	-7.23003	-2.29706	-6.67806	-8.12663	-6.96578	-4.18777	-0.056113
		T1	A2	A3	End	TAA/#	16.7744	2.24048	12.4798		2.38252	-0.419965	3.15055	1.66166	-0.474273	-1.75168	-1.25059	-0.715795	5.33071	-0.332839	15.1382	11.8942		-1.63289	-11.8304	-8.19546	-3.34742	-2.17132	-6.63133	-5.8373	-8.72717	-8.8659	-2.56577	-4.38761	-10.0419	-4.11373	-8.37264	-5.74167	-3.97503		-4.71676	-1.72774	-15.924	-1.28332	-2.59308	-2.92643	-2.13621	-4.92293	-3.65402
		T1	A2	C3	Tyr	TAC/#	-7.9454	-8.4305	-7.55296	-3.34742	-7.7148	-1.76513	-6.13011	-6.24906	-2.46477	-0.0853861	-1.28218	-1.13707	-2.461	-0.705911	-5.42803	-13.6861		15.0537	18.027	23.6326		7.13132	9.54253	7.2404	11.1391	9.27626	3.71341	5.63474	9.28713	4.05524	12.7265	9.86539	10.2506		12.419	14.2612	11.9556	-0.491903	8.31558	5.2322	3.42544	6.55694	4.47843
		T1	A2	G3	End	TAG/#	-2.44228	-0.0379526	-2.63618	-1.28332	-1.16423	-0.340199	-1.34482	-3.19421	-0.253395	-1.09464	-0.475178	-0.560018	-0.263406	8.19799	-0.0742325	-0.334301		-0.724447	-0.83222	-0.692889	-0.491903	-0.663192	3.99376	1.98367	-0.402647	-0.814954	-0.781256	-0.970855	-0.0877819	-0.0195207	-1.06904	-0.565724	-0.269318		-0.224492	-0.268797	1.95469		-0.964445	-0.457659	-1.03955	-0.923001	2.34295
		T1	A2	T3	Tyr	TAT/#	34.2592	7.4303	19.572	10.0479	11.2191	1.35077	1.90149	6.71098	6.38364	-1.85867	1.98725	-2.91831	17.5261	3.54297	17.5042	25.4773		-5.95702	-27.8426	-27.4829	-13.911	-15.2272	-14.4046	-19.3543	-17.5779	-16.4958	-11.8196	-16.4203	-13.2817	-10.5923	22.9646	-21.2297	-10.773		-8.12289	-14.2403	-21.308	-0.80207	-10.862	-11.2659	-10.018	-9.64194	-2.87816
		T1	C2	A3	Ser	TCA/#	6.36072	7.87258	7.27924	1.66166	17.064	14.5781	4.04642		8.40767	-0.57247	3.09188	-2.92053	2.12667	-0.9854	2.83502	6.26431		-4.52994	-9.96672	-10.8973	-6.24906	-9.29796	-11.4054	-15.1838	-3.53374	-13.3918	-14.322	-17.5736	-4.59456	-8.39783	-8.62624	-6.4208	-1.02154		-0.473998	-8.61599	-6.15664	-3.19421	-11.1012	-11.0932	-12.7202	-5.30666	-0.708916
		T1	C2	C3	Ser	TCC/#	-16.3318	-7.71327	-14.9765	-8.72717	-7.10748	-0.823821	-3.50993	-3.53374	-3.80299	1.75326	-1.65596	-0.749911	-9.5031	-1.77832	-12.6268	-18.4578		4.37694	13.44	15.3133	11.1391	13.9335	13.3816	11.2956		8.62797	3.61136	5.68185	9.89251	7.08385	11.7104	16.9066	17.0776		12.8272	7.07194	15.4759	-0.402647	3.09417	3.41113	1.87257	3.96092	2.71749
		T1	C2	G3	Ser	TCG/#	-10.8251	-2.682	-9.34469	-4.92293	-8.03833	-1.53331	-3.37697	-5.30666	-6.714	5.79525	-3.8431	-0.3938	-6.6154	-2.30204	-8.33121	-8.96507		6.29797	11.7721	14.3675	6.55694	5.21547	3.65834	7.74263	3.96092	5.549	13.5087	8.97117	4.36415	8.48559	6.0211	11.168	4.06141		1.42246	3.96878	4.49671	-0.923001	29.8968	21.7845	16.3743		-0.54491
		T1	C2	T3	Ser	TCT/#	5.9571	4.78656	3.81918	-0.784554	6.7546	3.38035	-0.746906	8.5751	7.84152	-0.499802	2.33151	-3.54198	3.42625	5.07157	2.64702	7.71247		-2.73178	-8.81551	-11.5352	-6.19258	-14.0927	-7.53587	-16.1771	-2.12842	-8.08268	-15.7258	-17.7738	-3.99209	-7.68117	-8.98258	-9.88568	-2.95129		-0.518677	-9.63824	-3.72205	-0.640878	-9.99731	-15.8997	-12.8358	-4.84983	-0.561771
		T1	G2	A3	End	TGA/#	-2.33378	-0.544323	-1.47873	-0.715795	-2.2183	-1.30619	-0.240688	-2.92053	-1.89422	-0.0514129	-0.959292		-1.93906	-0.639335	-1.2516	-1.95569		1.4059	2.751	1.80084	-1.13707	2.30297	1.39188	2.03071	-0.749911	1.80453	2.10637	2.32615	1.483	2.3629	-3.77475	1.76658	-0.565933		-0.854402	2.68356	-1.11762	-0.560018	-0.949701	1.61834	1.61023	-0.3938	-0.567235
		T1	G2	C3	Cys	TGC/#	-14.0773	-5.24311	-15.9251	-10.0419	-2.40858	-0.0331538	-1.60211	-4.59456	-1.53461	1.73247	-0.46187	1.483	-6.44158	-1.80646	-10.4938	-16.3666		5.15111	23.4241	11.0007	9.28713	3.40573	8.1104	5.79906	9.89251	19.8618	4.85341	5.94488		4.83248	9.24888	4.61373	3.34055		4.34415	3.46395	16.4277	-0.0877819	5.17638	5.08492	2.45087	4.36415	3.29582
		T1	G2	G3	Trp	TGG/#	-5.67526	-0.014111	-3.70415	-1.5891	-0.328716	-0.452036	-0.348663	-1.72231	-0.927446	2.1996	-0.438933	-0.620353	-1.94628	-0.771268	-0.756157	-1.76076		-0.703091	1.12896	-0.485375	-0.0750866	1.30558	2.09631	1.86362	1.76027	1.39902	-0.93468	2.04253	2.38047	-0.889594	1.68587	1.70832	-1.25024		-0.214939	0.0402699	2.02191	3.64716	-0.102704	-0.713092	-0.662869	-0.0558323	1.85762
		T1	G2	T3	Cys	TGT/#	3.74589	4.64057	2.71025	-0.440712	16.3778	10.9287	1.30757	10.0576	11.8925	-0.22562	5.21377	-1.01451	2.76442	2.427	2.98621	3.59816		-1.38787	-3.11199	-7.67503	-3.17128	-9.46969	-3.78187	-11.5761	-2.55136	-5.80764	-10.4462	-14.8192	-0.00738475	-8.37507	-7.39058	-8.6089	-2.84796		-0.850511	-9.72329	-3.17468	-0.868492	-7.11766	-9.38081	-12.841	-5.46196	-0.179647
		T1	T2	A3	Leu	TTA/#	30.5331	14.6834	16.9702	11.8942	6.55353	-1.16562	1.44355	6.26431	5.42016	-1.64824	-0.620987	-1.95569	12.3384	3.40834	14.627			-6.48717	-21.6286	-27.3812	-13.6861	-12.9132	-11.8597	-14.8995	-18.4578	-14.3535	-9.03967	-12.5208	-16.3666	-13.8281	-20.7238	-21.0705	-11.7412		-8.49316	-8.20267	-22.3359	-0.334301	-8.98365	-12.1738	-6.65007	-8.96507	-3.68428
		T1	T2	C3	Phe	TTC/#	-8.83948	-4.8305	-7.07671	-3.97503	-6.32737	-0.310242	-3.06798	-1.02154	-1.94993	-0.373863	-0.427561	-0.565933	-5.98836	-1.11464	-8.55915	-11.7412		2.46522	5.85671	10.4688	10.2506	8.33218	3.25353	5.95707	17.0776	3.04289	1.92268	4.24841	3.34055	7.36146	10.2713	18.9512			16.5769	5.78119	8.09937	-0.269318	2.36186	2.63909	1.53518	4.06141	2.4595
		T1	T2	G3	Leu	TTG/#	-0.435823	6.29113	1.21101	-0.0115763	-0.276767	-0.908985	-0.757661	-0.637952	-0.610387	-0.632891	-2.16886	-0.159585	-0.714116	2.68234	-0.922568	-0.810979		-0.540075	-1.36681	-0.870218	-0.652416	-0.784027	-1.44161	-1.14073	-0.248521	-1.13571	-0.864423	-1.2547	-1.3858	-0.406347	-3.86648	-0.395308	-0.152554		-0.0351768	-1.28399	-2.28284	-0.765633	-0.0210308	-1.26674	-0.415963	-0.449021	-1.01201
		T1	T2	T3	Phe	TTT/#	27.5759	8.81826	16.0398	13.9434	4.63328	-0.19124	-0.947281	4.40943	3.03071	-1.21903	-0.877975	-0.65632	8.59606	2.0659	9.81422	28.32		-3.11295	-15.9079	-20.4931	-8.6465	-12.1559	-9.74994	-16.0578	-14.2438	-11.0595	-8.84944	-13.7864	-10.7825	-10.6223	-18.1817	-20.3695	-12.6272		-6.26637	6.48836	-19.6788	-0.837368	-7.12438	-10.5731	-7.83466	-8.05503	-3.31644
							AAA/#	CAA/#	GAA/#	TAA/#	ACA/#	CCA/#	GCA/#	TCA/#	AGA/#	CGA/#	GGA/#	TGA/#	ATA/#	CTA/#	GTA/#	TTA/#		AAC/#	CAC/#	GAC/#	TAC/#	ACC/#	CCC/#	GCC/#	TCC/#	AGC/#	CGC/#	GGC/#	TGC/#	ATC/#	CTC/#	GTC/#	TTC/#		AAG/#	CAG/#	GAG/#	TAG/#	ACG/#	CCG/#	GCG/#	TCG/#	AGG/#
		aBc|Abc				1ST	A1	A1	A1	A1	A1	A1	A1	A1	A1	A1	A1	A1	A1	A1	A1	A1		C1	C1	C1	C1	C1	C1	C1	C1	C1	C1	C1	C1	C1	C1	C1	C1		G1	G1	G1	G1	G1	G1	G1	G1	G1
						2ND	A2	A2	A2	A2	C2	C2	C2	C2	G2	G2	G2	G2	T2	T2	T2	T2		A2	A2	A2	A2	C2	C2	C2	C2	G2	G2	G2	G2	T2	T2	T2	T2		A2	A2	A2	A2	C2	C2	C2	C2	G2
						3RD	A3	C3	G3	T3	A3	C3	G3	T3	A3	C3	G3	T3	A3	C3	G3	T3		A3	C3	G3	T3	A3	C3	G3	T3	A3	C3	G3	T3	A3	C3	G3	T3		A3	C3	G3	T3	A3	C3	G3	T3	A3
						AA	Lys	Asn	Lys	Asn	Thr	Thr	Thr	Thr	Arg	Ser	Arg	Ser	Ile	Ile	Met	Ile		Gln	His	Gln	His	Pro	Pro	Pro	Pro	Arg	Arg	Arg	Arg	Leu	Leu	Leu	Leu		Glu	Asp	Glu	Asp	Ala	Ala	Ala	Ala	Gly
		1ST	2ND	3RD	AA	CDN	AAA/#	AAC/#	AAG/#	AAT/#	ACA/#	ACC/#	ACG/#	ACT/#	AGA/#	AGC/#	AGG/#	AGT/#	ATA/#	ATC/#	ATG/#	ATT/#		CAA/#	CAC/#	CAG/#	CAT/#	CCA/#	CCC/#	CCG/#	CCT/#	CGA/#	CGC/#	CGG/#	CGT/#	CTA/#	CTC/#	CTG/#	CTT/#		GAA/#	GAC/#	GAG/#	GAT/#	GCA/#	GCC/#	GCG/#	GCT/#	GGA/#
		A1	A2	A3	Lys	AAA/#		-2.67258	-6.88757	26.7763	7.81334	-11.7794	-9.60091	9.57266	5.43945	-13.7459	-3.14628	9.83069	16.4054	-11.0144	-0.615848	26.0133		6.69171	-21.977	-20.5948	5.79375	-0.552383	-14.5193	-12.0472	-0.0828549	-3.24676	-11.1143	-17.7508	-0.167089	1.48263	-20.6441	-13.7925	-1.19588		31.9271	-19.4469	-25.6431	18.3168	1.52885	-18.0702	-8.57896	-0.288356	1.74753
		A1	A2	C3	Asn	AAC/#	-2.67258		4.06818	-3.71178	-3.316	4.65689	6.86319	-2.84952	-1.50006	6.27892	-0.26188	-3.12324	-2.606	4.23206	-0.18895	-6.01697		-2.0824	8.58769	4.49072	-5.80749	-1.37382	2.49265	3.04313	-2.26009	-0.310985	2.2841	-1.17799	-0.887061	-0.905216	1.99597	3.42304	-5.15726		-3.26733	10.6433	2.58197	-3.20186	-5.22244	2.31173	2.19508	-2.20476	-2.97379
		A1	A2	G3	Lys	AAG/#	-6.88757	4.06818		-5.21152	-2.08271	2.25	-0.446228	-1.42657	-0.0974473	2.73186	6.51968	-2.97331	-2.04879	1.12565	-0.324719	-10.1661		-4.47349	4.19885	-3.87388	-4.35175	-0.11761	2.21401	-0.00401737	-0.449207	-0.15989	-0.0700267	-0.85174	-5.32308	-0.18271	7.1218	-0.966754	-0.454793		-6.03556	7.14637	15.3487	-2.53895	-1.92093	1.60384	-0.206955	-0.223354	-0.0611255
		A1	A2	T3	Asn	AAT/#	26.7763	-3.71178	-5.21152		13.0286	-13.7509	-9.71585	10.7226	6.90718	-15.1209	-3.37916	21.2763	11.8354	-12.238	-0.525645	20.6764		9.76687	-18.3692	-15.9565	12.1462	3.00658	-12.8747	-11.7994	-0.062718	-1.7597	-10.9264	-13.3445	-0.198015	1.8777	-20.106	-13.9439	-0.284059		14.6613	-20.8779	-17.0043	22.996	-0.725516	-17.6447	-10.0239	-0.0491612	-1.00265
		C1	A2	A3	Gln	CAA/#	6.69171	-2.0824	-4.47349	9.76687	5.6756	-7.54015	-4.05012	9.37709	3.72456	-7.95767	-4.10531	12.7908	-0.680225	-6.44363	-0.0749138	10.3534			-7.07382	-9.84457	12.6027	8.19278	-6.96193	-6.44365	-0.623232	-0.336676	-5.05733	-23.0663	1.87398	2.87522	-12.2207	-14.7733	-0.541967		6.10654	-12.4693	-13.3623	7.21456	-0.397802	-8.43857	-3.90586	2.70084	-0.287406
		C1	A2	C3	His	CAC/#	-21.977	8.58769	4.19885	-18.3692	-9.15189	11.5735	13.8668	-16.183	-7.07382	24.0857	1.38587	-10.4985	-12.5889	9.64233	-0.405083	-22.9001		-7.07382		19.5589	-8.30914	-1.17918	18.8562	13.6088	-0.66921	2.94804	15.2889	16.4646	-0.569055	-3.86421	18.1105	16.2428	-4.89968		-21.2737	30.347	16.8092	-24.509	-5.01808	17.1	9.53582	-2.98196	-2.57259
		C1	A2	G3	Gln	CAG/#	-20.5948	4.49072	-3.87388	-15.9565	-6.12613	13.0786	5.04343	-9.80816	-6.30135	19.8187	-1.08141	-8.42125	-11.6857	-10.5236	-0.153542	-18.0174		-9.84457	19.5589		-6.79022	-1.65004	7.74842	6.16204	-4.57432	-1.04551	7.22029	7.5814	-2.14835	-2.43873	13.4491	10.4419	-0.75595		-4.86998	18.0723	9.45458	-13.9231	-2.24055	12.7166	7.48889	-3.18089	-2.83283
		C1	A2	T3	His	CAT/#	5.79375	-5.80749	-4.35175	12.1462	10.9164	-10.0043	-6.24712	10.3653	4.40874	-9.5993	-3.39532	13.6241	2.16541	-5.47569	1.30098	7.5371		12.6027	-8.30914	-6.79022		6.80325	-7.74842	-6.16204	4.57432	-1.04551	-7.22029	-7.5814	2.14835	2.43873	-13.4491	-10.4419	-0.75595		4.86998	-18.0723	-9.45458	13.9231	2.24055	-12.7166	-7.48889	3.18089	2.83283
		G1	A2	A3	Glu	GAA/#	31.9271	-3.26733	-6.03556	14.6613	8.01593	-10.6086	-7.6778	8.12953	6.60381	-16.2135	-2.44229	8.87108	10.8343	-7.32991	-0.0645357	18.2587		6.10654	-21.2737	-4.86998	4.86998	-0.829503	-14.9518	-10.3415	-0.195621	-2.50518	-10.4098	-15.177	-0.0253013	-1.13427	-15.9731	-12.9885	3.91398			-15.6468	-24.0875	16.6068	4.70302	-16.8111	-7.78705	-0.408228	3.96901
		G1	A2	C3	Asp	GAC/#	-19.4469	10.6433	7.14637	-20.8779	-13.2039	19.3869	15.4402	-19.1478	-7.55148	16.7416	1.88622	-21.1732	-9.72344	12.1717	-0.0483464	-26.3292		-12.4693	30.347	18.0723	-18.0723	-3.64322	17.4639	15.558	-2.71822	-1.22761	15.7082	18.4609	-1.21826	-4.27181	21.1658	16.7391	-3.15019		-15.6468		17.2114	-21.5676	-5.7137	24.9702	12.723	-5.69964	-3.38125
		G1	A2	G3	Glu	GAG/#	-25.6431	2.58197	15.3487	-17.0043	-5.53049	5.71619	4.40996	-10.6715	-2.05381	18.0388	11.4357	-9.41737	-5.29863	5.57627	-0.193817	-25.5531		-13.3623	16.8092	9.45458	-9.45458	-1.04836	11.834	4.2893	-0.267021	-0.864358	4.30907	10.6366	-2.58436	-0.406268	23.1287	11.2539	-0.400707		-24.0875	17.2114		-16.7018	-2.01764	10.456	3.37454	-0.612317	-0.803869
		G1	A2	T3	Asp	GAT/#	18.3168	-3.20186	-2.53895	22.996	11.1873	-11.1216	-9.59902	17.7273	4.04834	-21.7086	-3.95778	16.0377	6.26198	-7.46813	-0.0196647	17.2029		7.21456	-24.509	-13.9231	13.9231	3.96563	-21.5793	-11.0983	-0.659243	-1.29556	-14.0322	-16.4241	-0.901865	-1.87165	-20.4971	-17.7601	2.93699		16.6068	-21.5676	-16.7018		3.43304	-21.0212	-10.4591	2.10946	2.08719
		T1	A2	A3	End	TAA/#	16.7744	-1.63289	-4.71676	4.80983	2.38252	-2.17132	-2.59308	4.10745	-0.474273	-8.8659	-3.65402	1.80263	5.33071	-4.11373	-0.311541	14.2756		2.24048	-11.8304	-1.72774	1.72774	-0.419965	-6.63133	-2.92643	-0.591135	-1.75168	-2.56577	-7.43315	2.45885	-0.332839	-8.37264	-4.54084	2.18356		12.4798	-8.19546	-15.924	6.18568	3.15055	-5.8373	-2.13621	-0.0486865	-1.25059
		T1	A2	C3	Tyr	TAC/#	-7.9454	15.0537	12.419	-11.8774	-7.7148	7.13132	8.31558	-8.46186	-2.46477	9.27626	4.47843	-11.3369	-2.461	4.05524	-0.132716	-15.5901		-8.4305	18.027	14.2612	-14.2612	-1.76513	9.54253	5.2322	-1.65804	-0.0853861	3.71341	4.58824	-3.76741	-0.705911	12.7265	6.20691	-2.04644		-7.55296	23.6326	11.9556	-11.5057	-6.13011	7.2404	3.42544	-4.32057	-1.28218
		T1	A2	G3	End	TAG/#	-2.44228	-0.724447	-0.224492	-1.88318	-1.16423	-0.663192	-0.964445	-1.52289	-0.253395	-0.814954	2.34295	-0.733194	-0.263406	-0.0195207	-0.451354	-1.49346		-0.0379526	-0.83222	-0.268797	-0.268797	-0.340199	3.99376	-0.457659	-0.107773	-1.09464	-0.781256	-1.65914	-0.245546	8.19799	-1.06904	-0.263094	-1.33662		-2.63618	-0.692889	1.95469	-3.40787	-1.34482	1.98367	-1.03955	-0.0171028	-0.475178
		T1	A2	T3	Tyr	TAT/#	34.2592	-5.95702	-8.12289	33.5359	11.2191	-15.2272	-10.862	11.6	6.38364	-16.4958	-2.87816	14.3785	17.5261	-10.5923	-0.063666	23.177		7.4303	-27.8426	-14.2403	14.2403	1.35077	-14.4046	-11.2659	-0.61073	-1.85867	-11.8196	-14.5811	-0.230613	3.54297	22.9646	-14.0109	-1.17351		19.572	-27.4829	-21.308	22.7285	1.90149	-19.3543	-10.018	-0.814966	1.98725
		A1	C2	A3	Thr	ACA/#	7.81334	-3.316	-2.08271	13.0286		-17.836	-10.8129	13.0888	15.4158	-9.88005	-0.151606	17.1715	7.05194	-11.346	1.597	7.14363		5.6756	-9.15189	-6.12613	10.9164	12.4018	-9.88911	-13.7974	2.44129	-0.243986	-16.3227	-16.3227	-0.693201	4.13564	-11.5774	-11.978	2.11748		8.01593	-13.2039	-5.53049	11.1873	9.2912	-21.3574	-15.2268	-1.20754	7.93924
		A1	C2	C3	Thr	ACC/#	-11.7794	4.65689	2.25	-13.7509	-17.836		7.54876	-12.3103	-13.7339	8.70488	-0.286401	-17.0765	-11.7972	15.0947	-1.76823	-12.0204		-7.54015	11.5735	13.0786	-10.0043	-4.74682	19.9476	13.3878	-4.54946	-0.202739	19.3471	19.1516	-0.19446	-6.81769	11.4891	20.8507	-4.25926		-10.6086	19.3869	5.71619	-11.1216	-5.36613	36.5814	11.2668	-4.76464	-5.8675
		A1	C2	G3	Thr	ACG/#	-9.60091	6.86319	-0.446228	-9.71585	-10.8129	7.54876		-17.5512	-11.1704	8.85215	-0.533399	-11.1629	-7.11806	9.13662	-0.589979	-8.32352		-4.05012	13.8668	5.04343	-6.24712	-4.74787	5.77048	28.3567	-6.70597	2.55349	21.5922	11.5573	2.94523	-3.55385	6.92312	8.11104	-3.35166		-7.6778	15.4402	4.40996	-9.59902	-2.87861	10.18	29.0137	-5.3649	-5.52564
		A1	C2	T3	Thr	ACT/#	9.57266	-2.84952	-1.42657	10.7226	13.0888	-12.3103	-17.5512		9.41768	-16.7835	-1.41877	18.6482	4.26778	-13.0921	-0.583056	13.8677		9.37709	-16.183	-9.80816	10.3653	7.9282	-11.2839	-19.7627	5.67355	-0.0324898	-20.2183	-18.4833	-0.175566	3.97247	-15.8591	-17.256	3.03391		8.12953	-19.1478	-10.6715	17.7273	2.72606	-20.2046	-18.0368	11.3697	4.2817
		C1	C2	A3	Pro	CCA/#	-0.552383	-1.37382	-0.11761	3.00658	12.4018	-4.74682	-4.74787	7.9282	7.33414	-3.75952	-0.109308	6.80325	-0.0616703	-4.78859	-0.375503	-1.04747		8.19278	-1.17918	-1.65004	6.80325		-2.64821	-5.01258	-1.27133	-0.678832	-6.14361	-4.45051	-0.634476	2.5992	-3.44311	-6.22184	-0.013312		-0.829503	-3.64322	-1.04836	3.96563	2.41654	-6.21081	-6.56236	-0.8991	3.36191
		C1	C2	C3	Pro	CCC/#	-14.5193	2.49265	2.21401	-12.8747	-9.88911	19.9476	5.77048	-11.2839	-6.12683	11.9749	1.65061	-11.0123	-5.83289	5.51838	-1.22738	-13.4696		-6.96193	18.8562	7.74842	-7.74842	-2.64821		6.87655	-0.328338	1.48663	11.9113	16.7182	-1.18672	-1.97347	14.2148	14.0068	-3.69066		-14.9518	17.4639	11.834	-21.5793	-7.22073	26.7134	5.3652	-2.56139	-2.64973
		C1	C2	G3	Pro	CCG/#	-12.0472	3.04313	-0.00401737	-11.7994	-13.7974	13.3878	28.3567	-19.7627	-16.0534	10.0272	-0.547175	-17.1972	-8.22006	12.5799	-0.448389	-9.32019		-6.44365	13.6088	6.16204	-6.16204	-5.01258	6.87655		-8.45005	-0.903157	36.0114	21.0389	2.10821	-7.25813	10.2281	15.1252	-3.46379		-10.3415	15.558	4.2893	-11.0983	-2.13179	20.7223	40.2409	-5.37232	-4.94317
		C1	C2	T3	Pro	CCT/#	-0.0828549	-2.26009	-0.449207	-0.062718	2.44129	-4.54946	-6.70597	5.67355	3.40314	-0.659677	1.83396	3.32289	-0.481909	-2.04542	-0.180185	-0.206149		-0.623232	-0.66921	-4.57432	4.57432	-1.27133	-0.328338	-8.45005		2.242	-6.6439	-3.13413	-0.277479	2.34173	-0.333274	-3.12649	5.2		-0.195621	-2.71822	-0.267021	-0.659243	1.51151	-4.01033	-8.58477	14.4146	3.99507
		G1	C2	A3	Ala	GCA/#	1.52885	-5.22244	-1.92093	-0.725516	9.2912	-5.36613	-2.87861	2.72606	2.11483	-4.05371	-0.172952	1.82896	1.62983	-1.82268	2.79627	3.10801		-0.397802	-5.01808	-2.24055	2.24055	2.41654	-7.22073	-2.13179	1.51151	-0.553435	-3.63444	-3.35455	-1.13985	-0.266046	-2.61545	-3.01911	9.5924		4.70302	-5.7137	-2.01764	3.43304		-6.12199	-2.27088	2.03027	6.19995
		G1	C2	C3	Ala	GCC/#	-18.0702	2.31173	1.60384	-17.6447	-21.3574	36.5814	10.18	-20.2046	-15.4537	14.807	-0.333567	-21.9395	-11.1278	13.8155	-0.930516	-15.2531		-8.43857	17.1	12.7166	-12.7166	-6.21081	26.7134	20.7223	-4.01033	-0.257691	30.2141	30.9064	-0.0587819	-5.93856	18.6606	24.9612	-5.01963		-16.8111	24.9702	10.456	-21.0212	-6.12199		18.1334	-3.48248	-6.70689
		G1	C2	G3	Ala	GCG/#	-8.57896	2.19508	-0.206955	-10.0239	-15.2268	11.2668	29.0137	-18.0368	-15.9839	9.70917	-0.672759	-15.0263	-7.45154	8.26575	-0.255918	-7.14402		-3.90586	9.53582	7.48889	-7.48889	-6.56236	5.3652	40.2409	-8.58477	-0.424704	38.7379	15.4338	3.0673	-4.67095	8.71348	11.7087	-4.13374		-7.78705	12.723	3.37454	-10.4591	-2.27088	18.1334		-3.84806	-8.47918
		G1	C2	T3	Ala	GCT/#	-0.288356	-2.20476	-0.223354	-0.0491612	-1.20754	-4.76464	-5.3649	11.3697	-0.83441	-1.51133	-0.256169	3.56338	-0.00413656	-2.34685	-0.218602	2.18704		2.70084	-2.98196	-3.18089	3.18089	-0.8991	-2.56139	-5.37232	14.4146	-1.00353	-5.24537	-4.53685	2.06155	1.76501	-1.5344	-3.79895	4.36512		-0.408228	-5.69964	-0.612317	2.10946	2.03027	-3.48248	-3.84806		1.5986
		T1	C2	A3	Ser	TCA/#	6.36072	-4.52994	-0.473998	13.5059	17.064	-9.29796	-11.1012	15.767	8.40767	-13.3918	-0.708916	13.7246	2.12667	-8.39783	-0.133419	7.54937		7.87258	-9.96672	-8.61599	8.61599	14.5781	-11.4054	-11.0932	1.40017	-0.57247	-14.322	-10.7208	-0.60197	-0.9854	-8.62624	-14.2483	3.83563		7.27924	-10.8973	-6.15664	16.0767	4.04642	-15.1838	-12.7202	-1.11172	3.09188
		T1	C2	C3	Ser	TCC/#	-16.3318	4.37694	12.8272	-14.2605	-7.10748	13.9335	3.09417	-4.61642	-3.80299	8.62797	2.71749	-9.39862	-9.5031	7.08385	-0.423699	-18.3007		-7.71327	13.44	7.07194	-7.07194	-0.823821	13.3816	3.41113	-0.178915	1.75326	3.61136	7.71865	-1.20706	-1.77832	11.7104	8.76571	-0.652842		-14.9765	15.3133	15.4759	-9.84681	-3.50993	11.2956	1.87257	-0.721304	-1.65596
		T1	C2	G3	Ser	TCG/#	-10.8251	6.29797	1.42246	-7.12171	-8.03833	5.21547	29.8968	-8.7942	-6.714	5.549	-0.54491	-8.55336	-6.6154	8.48559	-0.440293	-7.38985		-2.682	11.7721	3.96878	-3.96878	-1.53331	3.65834	21.7845	-4.69387	5.79525	13.5087	8.5246	-1.21426	-2.30204	6.0211	3.78122	-2.8182		-9.34469	14.3675	4.49671	-5.91539	-3.37697	7.74263	16.3743	-3.16262	-3.8431
		T1	C2	T3	Ser	TCT/#	5.9571	-2.73178	-0.518677	7.16001	6.7546	-14.0927	-9.99731	21.678	7.84152	-8.08268	-0.561771	11.9704	3.42625	-7.68117	-0.16769	8.14283		4.78656	-8.81551	-9.63824	9.63824	3.38035	-7.53587	-15.8997	13.1002	-0.499802	-15.7258	-12.1963	-0.175947	5.07157	-8.98258	-11.7264	3.73596		3.81918	-11.5352	-3.72205	9.78745	-0.746906	-16.1771	-12.8358	9.98355	2.33151
		A1	G2	A3	Arg	AGA/#	5.43945	-1.50006	-0.0974473	6.90718	15.4158	-13.7339	-11.1704	9.41768		-5.48449	2.61153	8.56835	11.2558	-9.01089	-0.492896	2.85201		3.72456	-7.07382	-6.30135	4.40874	7.33414	-6.12683	-16.0534	3.40314	-0.68064	-20.5214	-11.7114	-6.80357	9.7002	-6.68543	-10.1019	-1.176		6.60381	-7.55148	-2.05381	4.04834	2.11483	-15.4537	-15.9839	-0.83441	8.39782
		A1	G2	C3	Ser	AGC/#	-13.7459	6.27892	2.73186	-15.1209	-9.88005	8.70488	8.85215	-16.7835	-5.48449		3.70768	-10.8215	-7.39147	8.07422	-0.381303	-18.0656		-7.95767	24.0857	19.8187	-9.5993	-3.75952	11.9749	10.0272	-0.659677	-0.168768	13.1655	10.7221	-0.914628	-2.44122	12.6342	20.1022	-4.11725		-16.2135	16.7416	18.0388	-21.7086	-4.05371	14.807	9.70917	-1.51133	-4.95126
		A1	G2	G3	Arg	AGG/#	-3.14628	-0.26188	6.51968	-3.37916	-0.151606	-0.286401	-0.533399	-1.41877	2.61153	3.70768		-1.76963	-1.15221	-0.238183	-0.586469	-5.99627		-4.10531	1.38587	-1.08141	-3.39532	-0.109308	1.65061	-0.547175	1.83396	-1.27024	-1.67697	-0.0356477	-8.29378	3.03463	5.71205	-0.361989	1.43575		-2.44229	1.88622	11.4357	-3.95778	-0.172952	-0.333567	-0.672759	-0.256169	-1.03101
		A1	G2	T3	Ser	AGT/#	9.83069	-3.12324	-2.97331	21.2763	17.1715	-17.0765	-11.1629	18.6482	8.56835	-10.8215	-1.76963		5.73903	-14.201	-0.163383	14.0605		12.7908	-10.4985	-8.42125	13.6241	6.80325	-11.0123	-17.1972	3.32289	-0.133537	-14.2677	-12.1644	-0.414286	4.71665	-17.439	-12.9262	-0.987395		8.87108	-21.1732	-9.41737	16.0377	1.82896	-21.9395	-15.0263	3.56338	1.87059
		C1	G2	A3	Arg	CGA/#	-3.24676	-0.310985	-0.15989	-1.7597	-0.243986	-0.202739	2.55349	-0.0324898	-0.68064	-0.168768	-1.27024	-0.133537	-3.46376	-0.906859	1.43582	-1.16038		-0.336676	2.94804	-1.04551	-1.04551	-0.678832	1.48663	-0.903157	2.242		-0.565685	1.42035	3.25779	-0.20727	-0.473935	-0.0869959	-0.111822		-2.50518	-1.22761	-0.864358	-1.29556	-0.553435	-0.257691	-0.424704	-1.00353	-1.0053
		C1	G2	C3	Arg	CGC/#	-11.1143	2.2841	-0.0700267	-10.9264	-16.3227	19.3471	21.5922	-20.2183	-20.5214	13.1655	-1.67697	-14.2677	-11.0654	10.9059	-0.320146	-8.46303		-5.05733	15.2889	7.22029	-7.22029	-6.14361	11.9113	36.0114	-6.6439	-0.565685		23.0663	2.53908	-7.39312	10.1722	19.5372	-5.50534		-10.4098	15.7082	4.30907	-14.0322	-3.63444	30.2141	38.7379	-5.24537	-8.51398
		C1	G2	G3	Arg	CGG/#	-17.7508	-1.17799	-0.85174	-13.3445	-16.3227	19.1516	11.5573	-18.4833	-11.7114	10.7221	-0.0356477	-12.1644	-9.61475	13.3781	-0.113813	-12.6314		-23.0663	16.4646	7.5814	-7.5814	-4.45051	16.7182	21.0389	-3.13413	1.42035	23.0663		-0.132588	-4.97557	15.3254	21.7778	-3.03921		-15.177	18.4609	10.6366	-16.4241	-3.35455	30.9064	15.4338	-4.53685	-3.75355
		C1	G2	T3	Arg	CGT/#	-0.167089	-0.887061	-5.32308	-0.198015	-0.693201	-0.19446	2.94523	-0.175566	-6.80357	-0.914628	-8.29378	-0.414286	-2.69953	-0.427993	-0.638697	1.45163		1.87398	-0.569055	-2.14835	2.14835	-0.634476	-1.18672	2.10821	-0.277479	3.25779	2.53908	-0.132588		-1.04378	-1.40932	-0.199498	-0.043981		-0.0253013	-1.21826	-2.58436	-0.901865	-1.13985	-0.0587819	3.0673	2.06155	-1.40409
		G1	G2	A3	Gly	GGA/#	1.74753	-2.97379	-0.0611255	-1.00265	7.93924	-5.8675	-5.52564	4.2817	8.39782	-4.95126	-1.03101	1.87059	2.71103	-1.98987	1.75473	1.83995		-0.287406	-2.57259	-2.83283	2.83283	3.36191	-2.64973	-4.94317	3.99507	-1.0053	-8.51398	-3.75355	-1.40409	-0.578111	-0.872053	-4.56475	7.77795		3.96901	-3.38125	-0.803869	2.08719	6.19995	-6.70689	-8.47918	1.5986
		G1	G2	C3	Gly	GGC/#	-14.402	2.90752	-0.88939	-15.8627	-20.4547	21.5563	12.5717	-23.801	-16.6665	18.2353	-0.292568	-24.164	-9.86963	15.4625	-0.406133	-12.5893		-7.69519	15.0409	12.5804	-12.5804	-7.86654	13.3578	25.1941	-4.86614	-0.0497565	36.2796	22.293	-0.323739	-5.96256	17.4739	23.4619	-5.10431		-13.9065	19.8099	8.88948	-18.8827	-4.01509	43.3911	27.5043	-3.44111	-7.76007
		G1	G2	G3	Gly	GGG/#	-10.1985	-0.060082	-0.643392	-11.5035	-5.10059	6.5508	2.42198	-8.89373	-1.93063	10.9537	7.37141	-8.00877	-2.36014	3.68812	-0.125199	-8.8064		-7.03898	6.45811	5.20332	-5.20332	-2.64045	14.2951	4.83887	-0.0640367	-0.283324	5.24603	12.4135	-1.52595	-0.419244	10.5366	8.48645	-0.0828617		-7.98121	6.36997	10.1167	-15.1909	-0.454777	11.0654	4.86222	-0.621124	-0.965939
		G1	G2	T3	Gly	GGT/#	1.75311	-1.50579	-2.98976	2.92348	1.91765	-2.68812	-1.52267	6.82899	-0.0476967	-8.6981	-2.67253	6.4042	-0.498411	-1.60378	-0.0809719	6.1106		6.70769	-6.17463	-3.70084	3.70084	-1.13975	-6.00755	-1.75267	-0.450809	-0.0894418	-2.66071	-4.39695	9.04767	-0.694197	-6.27549	-4.86434	-0.445957		2.49885	-7.41848	-6.74811	7.56948	2.39569	-3.55592	-1.15754	6.82356	-0.548723
		T1	G2	A3	End	TGA/#	-2.33378	1.4059	-0.854402	-3.80168	-2.2183	2.30297	-0.949701	-2.25775	-1.89422	1.80453	-0.567235	-0.506885	-1.93906	2.3629	-0.0361746	-1.65846		-0.544323	2.751	2.68356	-2.68356	-1.30619	1.39188	1.61834	-0.41034	-0.0514129	2.10637	2.94742	-0.113244	-0.639335	-3.77475	1.92698	-0.218766		-1.47873	1.80084	-1.11762	-3.53581	-0.240688	2.03071	1.61023	-0.059429	-0.959292
		T1	G2	C3	Cys	TGC/#	-14.0773	5.15111	4.34415	-9.69546	-2.40858	3.40573	5.17638	-8.0919	-1.53461	19.8618	3.29582	-5.53988	-6.44158	4.83248	2.61949	-16.5591		-5.24311	23.4241	3.46395	-3.46395	-0.0331538	8.1104	5.08492	-0.0818304	1.73247	4.85341	8.47367	-1.70109	-1.80646	9.24888	9.59303	-2.05931		-15.9251	11.0007	16.4277	-13.3868	-1.60211	5.79906	2.45087	-1.82682	-0.46187
		T1	G2	G3	Trp	TGG/#	-5.67526	-0.703091	-0.214939	-3.79497	-0.328716	1.30558	-0.102704	-0.7164	-0.927446	1.39902	1.85762	-1.69949	-1.94628	-0.889594	-0.690614	-3.87825		-0.014111	1.12896	0.0402699	-0.0402699	-0.452036	2.09631	-0.713092	-1.24943	2.1996	-0.93468	1.39151	-0.129283	-0.771268	1.68587	1.97031	-1.20881		-3.70415	-0.485375	2.02191	-6.00322	-0.348663	1.86362	-0.662869	-0.528401	-0.438933
		T1	G2	T3	Cys	TGT/#	3.74589	-1.38787	-0.850511	8.29684	16.3778	-9.46969	-7.11766	9.23029	11.8925	-5.80764	-0.179647	13.1888	2.76442	-8.37507	1.86377	2.91073		4.64057	-3.11199	-9.72329	9.72329	10.9287	-3.78187	-9.38081	2.58099	-0.22562	-10.4462	-5.99857	-0.97975	2.427	-7.39058	-5.86479	-0.245654		2.71025	-7.67503	-3.17468	6.18305	1.30757	-11.5761	-12.841	-0.643669	5.21377
		A1	T2	A3	Ile	ATA/#	16.4054	-2.606	-2.04879	11.8354	7.05194	-11.7972	-7.11806	4.26778	11.2558	-7.39147	-1.15221	5.73903		-12.1107	-0.336659	6.52986		-0.680225	-12.5889	-11.6857	2.16541	-0.0616703	-5.83289	-8.22006	-0.481909	-3.46376	-11.0654	-9.61475	-2.69953	7.86871	-7.38312	-8.2597	1.45181		10.8343	-9.72344	-5.29863	6.26198	1.62983	-11.1278	-7.45154	-0.00413656	2.71103
		A1	T2	C3	Ile	ATC/#	-11.0144	4.23206	1.12565	-12.238	-11.346	15.0947	9.13662	-13.0921	-9.01089	8.07422	-0.238183	-14.201	-12.1107		-0.922084	-8.29762		-6.44363	9.64233	-10.5236	-5.47569	-4.78859	5.51838	12.5799	-2.04542	-0.906859	10.9059	13.3781	-0.427993	-6.51533	12.245	13.0679	-1.80569		-7.32991	12.1717	5.57627	-7.46813	-1.82268	13.8155	8.26575	-2.34685	-1.98987
		A1	T2	G3	Met	ATG/#	-0.615848	-0.18895	-0.324719	-0.525645	1.597	-1.76823	-0.589979	-0.583056	-0.492896	-0.381303	-0.586469	-0.163383	-0.336659	-0.922084		-0.471667		-0.0749138	-0.405083	-0.153542	1.30098	-0.375503	-1.22738	-0.448389	-0.180185	1.43582	-0.320146	-0.113813	-0.638697	-0.153207	-0.132636	-0.0320127	-1.18587		-0.0645357	-0.0483464	-0.193817	-0.0196647	2.79627	-0.930516	-0.255918	-0.218602	1.75473
		A1	T2	T3	Ile	ATT/#	26.0133	-6.01697	-10.1661	20.6764	7.14363	-12.0204	-8.32352	13.8677	2.85201	-18.0656	-5.99627	14.0605	6.52986	-8.29762	-0.471667			10.3534	-22.9001	-18.0174	7.5371	-1.04747	-13.4696	-9.32019	-0.206149	-1.16038	-8.46303	-12.6314	1.45163	-1.11051	-18.8916	-13.2132	-2.45319		18.2587	-26.3292	-25.5531	17.2029	3.10801	-15.2531	-7.14402	2.18704	1.83995
		C1	T2	A3	Leu	CTA/#	1.48263	-0.905216	-0.18271	1.8777	4.13564	-6.81769	-3.55385	3.97247	9.7002	-2.44122	3.03463	4.71665	7.86871	-6.51533	-0.153207	-1.11051		2.87522	-3.86421	-2.43873	2.43873	2.5992	-1.97347	-7.25813	2.34173	-0.20727	-7.39312	-4.97557	-1.04378		-3.52037	-6.59623	-0.0870214		-1.13427	-4.27181	-0.406268	-1.87165	-0.266046	-5.93856	-4.67095	1.76501	-0.578111
		C1	T2	C3	Leu	CTC/#	-20.6441	1.99597	7.1218	-20.106	-11.5774	11.4891	6.92312	-15.8591	-6.68543	12.6342	5.71205	-17.439	-7.38312	12.245	-0.132636	-18.8916		-12.2207	18.1105	13.4491	-13.4491	-3.44311	14.2148	10.2281	-0.333274	-0.473935	10.1722	15.3254	-1.40932	-3.52037		10.7955	-0.310004		-15.9731	21.1658	23.1287	-20.4971	-2.61545	18.6606	8.71348	-1.5344	-0.872053
		C1	T2	G3	Leu	CTG/#	-13.7925	3.42304	-0.966754	-13.9439	-11.978	20.8507	8.11104	-17.256	-10.1019	20.1022	-0.361989	-12.9262	-8.2597	13.0679	-0.0320127	-13.2132		-14.7733	16.2428	10.4419	-10.4419	-6.22184	14.0068	15.1252	-3.12649	-0.0869959	19.5372	21.7778	-0.199498	-6.59623	10.7955		-4.93341		-12.9885	16.7391	11.2539	-17.7601	-3.01911	24.9612	11.7087	-3.79895	-4.56475
		C1	T2	T3	Leu	CTT/#	-1.19588	-5.15726	-0.454793	-0.284059	2.11748	-4.25926	-3.35166	3.03391	-1.176	-4.11725	1.43575	-0.987395	1.45181	-1.80569	-1.18587	-2.45319		-0.541967	-4.89968	-0.75595	-0.75595	-0.013312	-3.69066	-3.46379	5.2	-0.111822	-5.50534	-3.03921	-0.043981	-0.0870214	-0.310004	-4.93341			3.91398	-3.15019	-0.400707	2.93699	9.5924	-5.01963	-4.13374	4.36512	7.77795
		G1	T2	A3	Val	GTA/#	15.6642	-4.70893	-5.36544	8.52093	9.86986	-10.2278	-5.94736	6.49123	6.61302	-12.7494	-0.319118	7.2696	25.6282	-10.5741	-0.0680642	10.6003		2.07215	-16.3342	-4.05124	4.05124	-0.253989	-8.83662	-6.67381	-0.671988	-2.13887	-8.4616	-9.94573	-0.355621	4.84244	-10.5059	-8.70634	3.48678		18.2511	-13.9271	-12.113	7.59687	7.97343	-12.6254	-5.84528	-0.478807	5.24836
		G1	T2	C3	Val	GTC/#	-18.3475	3.54545	6.0136	-19.1769	-14.1144	24.6349	9.65751	-13.5091	-10.3068	9.05205	-1.19249	-24.6069	-14.0035	19.4294	-0.127906	-18.6812		-7.97925	13.8485	9.97912	-9.97912	-3.06317	11.5655	14.8401	-2.28632	-1.07205	13.2209	14.1511	-0.0577291	-5.36604	20.9146	11.0329	-1.56698		-15.4723	27.5197	11.1813	-11.5384	-3.54142	26.479	11.2773	-2.70175	-2.873
		G1	T2	G3	Val	GTG/#	-20.6087	3.83936	2.53742	-18.6201	-12.8111	13.3167	12.0939	-18.9419	-10.3519	26.5877	1.44049	-11.7805	-12.2622	10.0735	-0.305418	-16.6956		-8.22378	24.359	10.0453	-10.0453	-4.29171	14.4841	14.0289	-1.79112	-0.63669	18.3876	21.9461	-0.00146886	-3.98246	16.3019	26.5465	-4.70103		-20.6135	18.7884	17.1189	-23.081	-3.66669	22.5447	15.1391	-1.84331	-5.3285
		G1	T2	T3	Val	GTT/#	8.06116	-3.22166	-0.495609	4.89071	5.003	-8.9427	-6.67806	13.7489	2.80728	-14.7476	-0.056113	5.33467	3.92489	-9.28981	-0.089442	10.4295		3.2385	-13.1933	-3.0071	3.0071	2.85214	-10.6734	-8.12663	-1.08731	-1.32355	-12.4169	-14.1321	-0.189636	-1.00277	-6.58238	-15.6075	12.0399		10.4746	-9.9007	-7.23003	14.8471	4.87428	-12.5345	-6.96578	5.84375	3.34415
		T1	T2	A3	Leu	TTA/#	30.5331	-6.48717	-8.49316	22.4489	6.55353	-12.9132	-8.98365	11.6886	5.42016	-14.3535	-3.68428	14.4101	12.3384	-13.8281	-1.73718	29.4611		14.6834	-21.6286	-8.20267	8.20267	-1.16562	-11.8597	-12.1738	-0.658419	-1.64824	-9.03967	-13.8873	-0.706149	3.40834	-20.7238	-15.5733	-0.362233		16.9702	-27.3812	-22.3359	12.6535	1.44355	-14.8995	-6.65007	2.03257	-0.620987
		T1	T2	C3	Phe	TTC/#	-8.83948	2.46522	16.5769	-8.99341	-6.32737	8.33218	2.36186	-3.64633	-1.94993	3.04289	2.4595	-9.81344	-5.98836	7.36146	-0.00873926	-13.5742		-4.8305	5.85671	5.78119	-5.78119	-0.310242	3.25353	2.63909	-0.513919	-0.373863	1.92268	3.41925	-1.4686	-1.11464	10.2713	3.29513	-0.129942		-7.07671	10.4688	8.09937	-3.93575	-3.06798	5.95707	1.53518	-1.28266	-0.427561
		T1	T2	G3	Leu	TTG/#	-0.435823	-0.540075	-0.0351768	-0.308192	-0.276767	-0.784027	-0.0210308	2.13504	-0.610387	-1.13571	-1.01201	-1.07728	-0.714116	-0.406347	-0.197175	-0.66186		6.29113	-1.36681	-1.28399	-1.28399	-0.908985	-1.44161	-1.26674	-0.340037	-0.632891	-0.864423	-2.44304	-0.980288	2.68234	-3.86648	-3.64459	-0.495543		1.21101	-0.870218	-2.28284	1.99038	-0.757661	-1.14073	-0.415963	2.22049	-2.16886
		T1	T2	T3	Phe	TTT/#	27.5759	-3.11295	-6.26637	16.9359	4.63328	-12.1559	-7.12438	10.6161	3.03071	-11.0595	-3.31644	12.6001	8.59606	-10.6223	-0.398512	35.4885		8.81826	-15.9079	6.48836	6.48836	-0.19124	-9.74994	-10.5731	-0.839312	-1.21903	-8.84944	-13.2071	-0.531911	2.0659	-18.1817	-13.1538	-2.65727		16.0398	-20.4931	-19.6788	10.5359	-0.947281	-16.0578	-7.83466	2.03142	-0.877975
							AAA/#	AAC/#	AAG/#	AAT/#	ACA/#	ACC/#	ACG/#	ACT/#	AGA/#	AGC/#	AGG/#	AGT/#	ATA/#	ATC/#	ATG/#	ATT/#		CAA/#	CAC/#	CAG/#	CAT/#	CCA/#	CCC/#	CCG/#	CCT/#	CGA/#	CGC/#	CGG/#	CGT/#	CTA/#	CTC/#	CTG/#	CTT/#		GAA/#	GAC/#	GAG/#	GAT/#	GCA/#	GCC/#	GCG/#	GCT/#	GGA/#
		aBc|aBc				1ST	A1	A1	A1	A1	C1	C1	C1	C1	G1	G1	G1	G1	T1	T1	T1	T1		A1	A1	A1	A1	C1	C1	C1	C1	G1	G1	G1	G1	T1	T1	T1	T1		A1	A1	A1	A1	C1	C1	C1	C1	G1
						2ND	A2	A2	A2	A2	A2	A2	A2	A2	A2	A2	A2	A2	A2	A2	A2	A2		C2	C2	C2	C2	C2	C2	C2	C2	C2	C2	C2	C2	C2	C2	C2	C2		G2	G2	G2	G2	G2	G2	G2	G2	G2
						3RD	A3	C3	G3	T3	A3	C3	G3	T3	A3	C3	G3	T3	A3	C3	G3	T3		A3	C3	G3	T3	A3	C3	G3	T3	A3	C3	G3	T3	A3	C3	G3	T3		A3	C3	G3	T3	A3	C3	G3	T3	A3
						AA	Lys	Asn	Lys	Asn	Gln	His	Gln	His	Glu	Asp	Glu	Asp	End	Tyr	End	Tyr		Thr	Thr	Thr	Thr	Pro	Pro	Pro	Pro	Ala	Ala	Ala	Ala	Ser	Ser	Ser	Ser		Arg	Ser	Arg	Ser	Arg	Arg	Arg	Arg	Gly
		1ST	2ND	3RD	AA	CDN	AAA/#	AAC/#	AAG/#	AAT/#	CAA/#	CAC/#	CAG/#	CAT/#	GAA/#	GAC/#	GAG/#	GAT/#	TAA/#	TAC/#	TAG/#	TAT/#		ACA/#	ACC/#	ACG/#	ACT/#	CCA/#	CCC/#	CCG/#	CCT/#	GCA/#	GCC/#	GCG/#	GCT/#	TCA/#	TCC/#	TCG/#	TCT/#		AGA/#	AGC/#	AGG/#	AGT/#	CGA/#	CGC/#	CGG/#	CGT/#	GGA/#
		A1	A2	A3	Lys	AAA/#		-2.67258	-6.88757	26.7763	6.69171	-21.977	-20.5948	5.79375	31.9271	-19.4469	-25.6431	18.3168	16.7744	-7.9454	-2.44228	34.2592		7.81334	-11.7794	-9.60091	9.57266	-0.552383	-14.5193	-12.0472	-0.0828549	1.52885	-18.0702	-8.57896	-0.288356	6.36072	-16.3318	-10.8251	5.9571		5.43945	-13.7459	-3.14628	9.83069	-3.24676	-11.1143	-17.7508	-0.167089	1.74753
		A1	A2	C3	Asn	AAC/#	-2.67258		4.06818	-3.71178	-2.0824	8.58769	4.49072	-5.80749	-3.26733	10.6433	2.58197	-3.20186	-1.63289	15.0537	-0.724447	-5.95702		-3.316	4.65689	6.86319	-2.84952	-1.37382	2.49265	3.04313	-2.26009	-5.22244	2.31173	2.19508	-2.20476	-4.52994	4.37694	6.29797	-2.73178		-1.50006	6.27892	-0.26188	-3.12324	-0.310985	2.2841	-1.17799	-0.887061	-2.97379
		A1	A2	G3	Lys	AAG/#	-6.88757	4.06818		-5.21152	-4.47349	4.19885	-3.87388	-4.35175	-6.03556	7.14637	15.3487	-2.53895	-4.71676	12.419	-0.224492	-8.12289		-2.08271	2.25	-0.446228	-1.42657	-0.11761	2.21401	-0.00401737	-0.449207	-1.92093	1.60384	-0.206955	-0.223354	-0.473998	12.8272	1.42246	-0.518677		-0.0974473	2.73186	6.51968	-2.97331	-0.15989	-0.0700267	-0.85174	-5.32308	-0.0611255
		A1	A2	T3	Asn	AAT/#	26.7763	-3.71178	-5.21152		9.76687	-18.3692	-15.9565	12.1462	14.6613	-20.8779	-17.0043	22.996	4.80983	-11.8774	-1.88318	33.5359		13.0286	-13.7509	-9.71585	10.7226	3.00658	-12.8747	-11.7994	-0.062718	-0.725516	-17.6447	-10.0239	-0.0491612	13.5059	-14.2605	-7.12171	7.16001		6.90718	-15.1209	-3.37916	21.2763	-1.7597	-10.9264	-13.3445	-0.198015	-1.00265
		C1	A2	A3	Gln	CAA/#	6.69171	-2.0824	-4.47349	9.76687		-7.07382	-9.84457	12.6027	6.10654	-12.4693	-13.3623	7.21456	2.24048	-8.4305	-0.0379526	7.4303		5.6756	-7.54015	-4.05012	9.37709	8.19278	-6.96193	-6.44365	-0.623232	-0.397802	-8.43857	-3.90586	2.70084	7.87258	-7.71327	-2.682	4.78656		3.72456	-7.95767	-4.10531	12.7908	-0.336676	-5.05733	-23.0663	1.87398	-0.287406
		C1	A2	C3	His	CAC/#	-21.977	8.58769	4.19885	-18.3692	-7.07382		19.5589	-8.30914	-21.2737	30.347	16.8092	-24.509	-11.8304	18.027	-0.83222	-27.8426		-9.15189	11.5735	13.8668	-16.183	-1.17918	18.8562	13.6088	-0.66921	-5.01808	17.1	9.53582	-2.98196	-9.96672	13.44	11.7721	-8.81551		-7.07382	24.0857	1.38587	-10.4985	2.94804	15.2889	16.4646	-0.569055	-2.57259
		C1	A2	G3	Gln	CAG/#	-20.5948	4.49072	-3.87388	-15.9565	-9.84457	19.5589		-6.79022	-4.86998	18.0723	9.45458	-13.9231	-1.72774	14.2612	-0.268797	-14.2403		-6.12613	13.0786	5.04343	-9.80816	-1.65004	7.74842	6.16204	-4.57432	-2.24055	12.7166	7.48889	-3.18089	-8.61599	7.07194	3.96878	-9.63824		-6.30135	19.8187	-1.08141	-8.42125	-1.04551	7.22029	7.5814	-2.14835	-2.83283
		C1	A2	T3	His	CAT/#	5.79375	-5.80749	-4.35175	12.1462	12.6027	-8.30914	-6.79022		4.86998	-18.0723	-9.45458	13.9231	1.72774	-14.2612	-0.268797	14.2403		10.9164	-10.0043	-6.24712	10.3653	6.80325	-7.74842	-6.16204	4.57432	2.24055	-12.7166	-7.48889	3.18089	8.61599	-7.07194	-3.96878	9.63824		4.40874	-9.5993	-3.39532	13.6241	-1.04551	-7.22029	-7.5814	2.14835	2.83283
		G1	A2	A3	Glu	GAA/#	31.9271	-3.26733	-6.03556	14.6613	6.10654	-21.2737	-4.86998	4.86998		-15.6468	-24.0875	16.6068	12.4798	-7.55296	-2.63618	19.572		8.01593	-10.6086	-7.6778	8.12953	-0.829503	-14.9518	-10.3415	-0.195621	4.70302	-16.8111	-7.78705	-0.408228	7.27924	-14.9765	-9.34469	3.81918		6.60381	-16.2135	-2.44229	8.87108	-2.50518	-10.4098	-15.177	-0.0253013	3.96901
		G1	A2	C3	Asp	GAC/#	-19.4469	10.6433	7.14637	-20.8779	-12.4693	30.347	18.0723	-18.0723	-15.6468		17.2114	-21.5676	-8.19546	23.6326	-0.692889	-27.4829		-13.2039	19.3869	15.4402	-19.1478	-3.64322	17.4639	15.558	-2.71822	-5.7137	24.9702	12.723	-5.69964	-10.8973	15.3133	14.3675	-11.5352		-7.55148	16.7416	1.88622	-21.1732	-1.22761	15.7082	18.4609	-1.21826	-3.38125
		G1	A2	G3	Glu	GAG/#	-25.6431	2.58197	15.3487	-17.0043	-13.3623	16.8092	9.45458	-9.45458	-24.0875	17.2114		-16.7018	-15.924	11.9556	1.95469	-21.308		-5.53049	5.71619	4.40996	-10.6715	-1.04836	11.834	4.2893	-0.267021	-2.01764	10.456	3.37454	-0.612317	-6.15664	15.4759	4.49671	-3.72205		-2.05381	18.0388	11.4357	-9.41737	-0.864358	4.30907	10.6366	-2.58436	-0.803869
		G1	A2	T3	Asp	GAT/#	18.3168	-3.20186	-2.53895	22.996	7.21456	-24.509	-13.9231	13.9231	16.6068	-21.5676	-16.7018		6.18568	-11.5057	-3.40787	22.7285		11.1873	-11.1216	-9.59902	17.7273	3.96563	-21.5793	-11.0983	-0.659243	3.43304	-21.0212	-10.4591	2.10946	16.0767	-9.84681	-5.91539	9.78745		4.04834	-21.7086	-3.95778	16.0377	-1.29556	-14.0322	-16.4241	-0.901865	2.08719
		T1	A2	A3	End	TAA/#	16.7744	-1.63289	-4.71676	4.80983	2.24048	-11.8304	-1.72774	1.72774	12.4798	-8.19546	-15.924	6.18568		-3.34742	-1.28332	10.0479		2.38252	-2.17132	-2.59308	4.10745	-0.419965	-6.63133	-2.92643	-0.591135	3.15055	-5.8373	-2.13621	-0.0486865	1.66166	-8.72717	-4.92293	-0.784554		-0.474273	-8.8659	-3.65402	1.80263	-1.75168	-2.56577	-7.43315	2.45885	-1.25059
		T1	A2	C3	Tyr	TAC/#	-7.9454	15.0537	12.419	-11.8774	-8.4305	18.027	14.2612	-14.2612	-7.55296	23.6326	11.9556	-11.5057	-3.34742		-0.491903	-13.911		-7.7148	7.13132	8.31558	-8.46186	-1.76513	9.54253	5.2322	-1.65804	-6.13011	7.2404	3.42544	-4.32057	-6.24906	11.1391	6.55694	-6.19258		-2.46477	9.27626	4.47843	-11.3369	-0.0853861	3.71341	4.58824	-3.76741	-1.28218
		T1	A2	G3	End	TAG/#	-2.44228	-0.724447	-0.224492	-1.88318	-0.0379526	-0.83222	-0.268797	-0.268797	-2.63618	-0.692889	1.95469	-3.40787	-1.28332	-0.491903		-0.80207		-1.16423	-0.663192	-0.964445	-1.52289	-0.340199	3.99376	-0.457659	-0.107773	-1.34482	1.98367	-1.03955	-0.0171028	-3.19421	-0.402647	-0.923001	-0.640878		-0.253395	-0.814954	2.34295	-0.733194	-1.09464	-0.781256	-1.65914	-0.245546	-0.475178
		T1	A2	T3	Tyr	TAT/#	34.2592	-5.95702	-8.12289	33.5359	7.4303	-27.8426	-14.2403	14.2403	19.572	-27.4829	-21.308	22.7285	10.0479	-13.911	-0.80207			11.2191	-15.2272	-10.862	11.6	1.35077	-14.4046	-11.2659	-0.61073	1.90149	-19.3543	-10.018	-0.814966	6.71098	-17.5779	-9.64194	8.15011		6.38364	-16.4958	-2.87816	14.3785	-1.85867	-11.8196	-14.5811	-0.230613	1.98725
		A1	C2	A3	Thr	ACA/#	7.81334	-3.316	-2.08271	13.0286	5.6756	-9.15189	-6.12613	10.9164	8.01593	-13.2039	-5.53049	11.1873	2.38252	-7.7148	-1.16423	11.2191			-17.836	-10.8129	13.0888	12.4018	-9.88911	-13.7974	2.44129	9.2912	-21.3574	-15.2268	-1.20754	17.064	-7.10748	-8.03833	6.7546		15.4158	-9.88005	-0.151606	17.1715	-0.243986	-16.3227	-16.3227	-0.693201	7.93924
		A1	C2	C3	Thr	ACC/#	-11.7794	4.65689	2.25	-13.7509	-7.54015	11.5735	13.0786	-10.0043	-10.6086	19.3869	5.71619	-11.1216	-2.17132	7.13132	-0.663192	-15.2272		-17.836		7.54876	-12.3103	-4.74682	19.9476	13.3878	-4.54946	-5.36613	36.5814	11.2668	-4.76464	-9.29796	13.9335	5.21547	-14.0927		-13.7339	8.70488	-0.286401	-17.0765	-0.202739	19.3471	19.1516	-0.19446	-5.8675
		A1	C2	G3	Thr	ACG/#	-9.60091	6.86319	-0.446228	-9.71585	-4.05012	13.8668	5.04343	-6.24712	-7.6778	15.4402	4.40996	-9.59902	-2.59308	8.31558	-0.964445	-10.862		-10.8129	7.54876		-17.5512	-4.74787	5.77048	28.3567	-6.70597	-2.87861	10.18	29.0137	-5.3649	-11.1012	3.09417	29.8968	-9.99731		-11.1704	8.85215	-0.533399	-11.1629	2.55349	21.5922	11.5573	2.94523	-5.52564
		A1	C2	T3	Thr	ACT/#	9.57266	-2.84952	-1.42657	10.7226	9.37709	-16.183	-9.80816	10.3653	8.12953	-19.1478	-10.6715	17.7273	4.10745	-8.46186	-1.52289	11.6		13.0888	-12.3103	-17.5512		7.9282	-11.2839	-19.7627	5.67355	2.72606	-20.2046	-18.0368	11.3697	15.767	-4.61642	-8.7942	21.678		9.41768	-16.7835	-1.41877	18.6482	-0.0324898	-20.2183	-18.4833	-0.175566	4.2817
		C1	C2	A3	Pro	CCA/#	-0.552383	-1.37382	-0.11761	3.00658	8.19278	-1.17918	-1.65004	6.80325	-0.829503	-3.64322	-1.04836	3.96563	-0.419965	-1.76513	-0.340199	1.35077		12.4018	-4.74682	-4.74787	7.9282		-2.64821	-5.01258	-1.27133	2.41654	-6.21081	-6.56236	-0.8991	14.5781	-0.823821	-1.53331	3.38035		7.33414	-3.75952	-0.109308	6.80325	-0.678832	-6.14361	-4.45051	-0.634476	3.36191
		C1	C2	C3	Pro	CCC/#	-14.5193	2.49265	2.21401	-12.8747	-6.96193	18.8562	7.74842	-7.74842	-14.9518	17.4639	11.834	-21.5793	-6.63133	9.54253	3.99376	-14.4046		-9.88911	19.9476	5.77048	-11.2839	-2.64821		6.87655	-0.328338	-7.22073	26.7134	5.3652	-2.56139	-11.4054	13.3816	3.65834	-7.53587		-6.12683	11.9749	1.65061	-11.0123	1.48663	11.9113	16.7182	-1.18672	-2.64973
		C1	C2	G3	Pro	CCG/#	-12.0472	3.04313	-0.00401737	-11.7994	-6.44365	13.6088	6.16204	-6.16204	-10.3415	15.558	4.2893	-11.0983	-2.92643	5.2322	-0.457659	-11.2659		-13.7974	13.3878	28.3567	-19.7627	-5.01258	6.87655		-8.45005	-2.13179	20.7223	40.2409	-5.37232	-11.0932	3.41113	21.7845	-15.8997		-16.0534	10.0272	-0.547175	-17.1972	-0.903157	36.0114	21.0389	2.10821	-4.94317
		C1	C2	T3	Pro	CCT/#	-0.0828549	-2.26009	-0.449207	-0.062718	-0.623232	-0.66921	-4.57432	4.57432	-0.195621	-2.71822	-0.267021	-0.659243	-0.591135	-1.65804	-0.107773	-0.61073		2.44129	-4.54946	-6.70597	5.67355	-1.27133	-0.328338	-8.45005		1.51151	-4.01033	-8.58477	14.4146	1.40017	-0.178915	-4.69387	13.1002		3.40314	-0.659677	1.83396	3.32289	2.242	-6.6439	-3.13413	-0.277479	3.99507
		G1	C2	A3	Ala	GCA/#	1.52885	-5.22244	-1.92093	-0.725516	-0.397802	-5.01808	-2.24055	2.24055	4.70302	-5.7137	-2.01764	3.43304	3.15055	-6.13011	-1.34482	1.90149		9.2912	-5.36613	-2.87861	2.72606	2.41654	-7.22073	-2.13179	1.51151		-6.12199	-2.27088	2.03027	4.04642	-3.50993	-3.37697	-0.746906		2.11483	-4.05371	-0.172952	1.82896	-0.553435	-3.63444	-3.35455	-1.13985	6.19995
		G1	C2	C3	Ala	GCC/#	-18.0702	2.31173	1.60384	-17.6447	-8.43857	17.1	12.7166	-12.7166	-16.8111	24.9702	10.456	-21.0212	-5.8373	7.2404	1.98367	-19.3543		-21.3574	36.5814	10.18	-20.2046	-6.21081	26.7134	20.7223	-4.01033	-6.12199		18.1334	-3.48248	-15.1838	11.2956	7.74263	-16.1771		-15.4537	14.807	-0.333567	-21.9395	-0.257691	30.2141	30.9064	-0.0587819	-6.70689
		G1	C2	G3	Ala	GCG/#	-8.57896	2.19508	-0.206955	-10.0239	-3.90586	9.53582	7.48889	-7.48889	-7.78705	12.723	3.37454	-10.4591	-2.13621	3.42544	-1.03955	-10.018		-15.2268	11.2668	29.0137	-18.0368	-6.56236	5.3652	40.2409	-8.58477	-2.27088	18.1334		-3.84806	-12.7202	1.87257	16.3743	-12.8358		-15.9839	9.70917	-0.672759	-15.0263	-0.424704	38.7379	15.4338	3.0673	-8.47918
		G1	C2	T3	Ala	GCT/#	-0.288356	-2.20476	-0.223354	-0.0491612	2.70084	-2.98196	-3.18089	3.18089	-0.408228	-5.69964	-0.612317	2.10946	-0.0486865	-4.32057	-0.0171028	-0.814966		-1.20754	-4.76464	-5.3649	11.3697	-0.8991	-2.56139	-5.37232	14.4146	2.03027	-3.48248	-3.84806		-1.11172	-0.721304	-3.16262	9.98355		-0.83441	-1.51133	-0.256169	3.56338	-1.00353	-5.24537	-4.53685	2.06155	1.5986
		T1	C2	A3	Ser	TCA/#	6.36072	-4.52994	-0.473998	13.5059	7.87258	-9.96672	-8.61599	8.61599	7.27924	-10.8973	-6.15664	16.0767	1.66166	-6.24906	-3.19421	6.71098		17.064	-9.29796	-11.1012	15.767	14.5781	-11.4054	-11.0932	1.40017	4.04642	-15.1838	-12.7202	-1.11172		-3.53374	-5.30666	8.5751		8.40767	-13.3918	-0.708916	13.7246	-0.57247	-14.322	-10.7208	-0.60197	3.09188
		T1	C2	C3	Ser	TCC/#	-16.3318	4.37694	12.8272	-14.2605	-7.71327	13.44	7.07194	-7.07194	-14.9765	15.3133	15.4759	-9.84681	-8.72717	11.1391	-0.402647	-17.5779		-7.10748	13.9335	3.09417	-4.61642	-0.823821	13.3816	3.41113	-0.178915	-3.50993	11.2956	1.87257	-0.721304	-3.53374		3.96092	-2.12842		-3.80299	8.62797	2.71749	-9.39862	1.75326	3.61136	7.71865	-1.20706	-1.65596
		T1	C2	G3	Ser	TCG/#	-10.8251	6.29797	1.42246	-7.12171	-2.682	11.7721	3.96878	-3.96878	-9.34469	14.3675	4.49671	-5.91539	-4.92293	6.55694	-0.923001	-9.64194		-8.03833	5.21547	29.8968	-8.7942	-1.53331	3.65834	21.7845	-4.69387	-3.37697	7.74263	16.3743	-3.16262	-5.30666	3.96092		-4.84983		-6.714	5.549	-0.54491	-8.55336	5.79525	13.5087	8.5246	-1.21426	-3.8431
		T1	C2	T3	Ser	TCT/#	5.9571	-2.73178	-0.518677	7.16001	4.78656	-8.81551	-9.63824	9.63824	3.81918	-11.5352	-3.72205	9.78745	-0.784554	-6.19258	-0.640878	8.15011		6.7546	-14.0927	-9.99731	21.678	3.38035	-7.53587	-15.8997	13.1002	-0.746906	-16.1771	-12.8358	9.98355	8.5751	-2.12842	-4.84983			7.84152	-8.08268	-0.561771	11.9704	-0.499802	-15.7258	-12.1963	-0.175947	2.33151
		A1	G2	A3	Arg	AGA/#	5.43945	-1.50006	-0.0974473	6.90718	3.72456	-7.07382	-6.30135	4.40874	6.60381	-7.55148	-2.05381	4.04834	-0.474273	-2.46477	-0.253395	6.38364		15.4158	-13.7339	-11.1704	9.41768	7.33414	-6.12683	-16.0534	3.40314	2.11483	-15.4537	-15.9839	-0.83441	8.40767	-3.80299	-6.714	7.84152			-5.48449	2.61153	8.56835	-0.68064	-20.5214	-11.7114	-6.80357	8.39782
		A1	G2	C3	Ser	AGC/#	-13.7459	6.27892	2.73186	-15.1209	-7.95767	24.0857	19.8187	-9.5993	-16.2135	16.7416	18.0388	-21.7086	-8.8659	9.27626	-0.814954	-16.4958		-9.88005	8.70488	8.85215	-16.7835	-3.75952	11.9749	10.0272	-0.659677	-4.05371	14.807	9.70917	-1.51133	-13.3918	8.62797	5.549	-8.08268		-5.48449		3.70768	-10.8215	-0.168768	13.1655	10.7221	-0.914628	-4.95126
		A1	G2	G3	Arg	AGG/#	-3.14628	-0.26188	6.51968	-3.37916	-4.10531	1.38587	-1.08141	-3.39532	-2.44229	1.88622	11.4357	-3.95778	-3.65402	4.47843	2.34295	-2.87816		-0.151606	-0.286401	-0.533399	-1.41877	-0.109308	1.65061	-0.547175	1.83396	-0.172952	-0.333567	-0.672759	-0.256169	-0.708916	2.71749	-0.54491	-0.561771		2.61153	3.70768		-1.76963	-1.27024	-1.67697	-0.0356477	-8.29378	-1.03101
		A1	G2	T3	Ser	AGT/#	9.83069	-3.12324	-2.97331	21.2763	12.7908	-10.4985	-8.42125	13.6241	8.87108	-21.1732	-9.41737	16.0377	1.80263	-11.3369	-0.733194	14.3785		17.1715	-17.0765	-11.1629	18.6482	6.80325	-11.0123	-17.1972	3.32289	1.82896	-21.9395	-15.0263	3.56338	13.7246	-9.39862	-8.55336	11.9704		8.56835	-10.8215	-1.76963		-0.133537	-14.2677	-12.1644	-0.414286	1.87059
		C1	G2	A3	Arg	CGA/#	-3.24676	-0.310985	-0.15989	-1.7597	-0.336676	2.94804	-1.04551	-1.04551	-2.50518	-1.22761	-0.864358	-1.29556	-1.75168	-0.0853861	-1.09464	-1.85867		-0.243986	-0.202739	2.55349	-0.0324898	-0.678832	1.48663	-0.903157	2.242	-0.553435	-0.257691	-0.424704	-1.00353	-0.57247	1.75326	5.79525	-0.499802		-0.68064	-0.168768	-1.27024	-0.133537		-0.565685	1.42035	3.25779	-1.0053
		C1	G2	C3	Arg	CGC/#	-11.1143	2.2841	-0.0700267	-10.9264	-5.05733	15.2889	7.22029	-7.22029	-10.4098	15.7082	4.30907	-14.0322	-2.56577	3.71341	-0.781256	-11.8196		-16.3227	19.3471	21.5922	-20.2183	-6.14361	11.9113	36.0114	-6.6439	-3.63444	30.2141	38.7379	-5.24537	-14.322	3.61136	13.5087	-15.7258		-20.5214	13.1655	-1.67697	-14.2677	-0.565685		23.0663	2.53908	-8.51398
		C1	G2	G3	Arg	CGG/#	-17.7508	-1.17799	-0.85174	-13.3445	-23.0663	16.4646	7.5814	-7.5814	-15.177	18.4609	10.6366	-16.4241	-7.43315	4.58824	-1.65914	-14.5811		-16.3227	19.1516	11.5573	-18.4833	-4.45051	16.7182	21.0389	-3.13413	-3.35455	30.9064	15.4338	-4.53685	-10.7208	7.71865	8.5246	-12.1963		-11.7114	10.7221	-0.0356477	-12.1644	1.42035	23.0663		-0.132588	-3.75355
		C1	G2	T3	Arg	CGT/#	-0.167089	-0.887061	-5.32308	-0.198015	1.87398	-0.569055	-2.14835	2.14835	-0.0253013	-1.21826	-2.58436	-0.901865	2.45885	-3.76741	-0.245546	-0.230613		-0.693201	-0.19446	2.94523	-0.175566	-0.634476	-1.18672	2.10821	-0.277479	-1.13985	-0.0587819	3.0673	2.06155	-0.60197	-1.20706	-1.21426	-0.175947		-6.80357	-0.914628	-8.29378	-0.414286	3.25779	2.53908	-0.132588		-1.40409
		G1	G2	A3	Gly	GGA/#	1.74753	-2.97379	-0.0611255	-1.00265	-0.287406	-2.57259	-2.83283	2.83283	3.96901	-3.38125	-0.803869	2.08719	-1.25059	-1.28218	-0.475178	1.98725		7.93924	-5.8675	-5.52564	4.2817	3.36191	-2.64973	-4.94317	3.99507	6.19995	-6.70689	-8.47918	1.5986	3.09188	-1.65596	-3.8431	2.33151		8.39782	-4.95126	-1.03101	1.87059	-1.0053	-8.51398	-3.75355	-1.40409
		G1	G2	C3	Gly	GGC/#	-14.402	2.90752	-0.88939	-15.8627	-7.69519	15.0409	12.5804	-12.5804	-13.9065	19.8099	8.88948	-18.8827	-4.38761	5.63474	-0.970855	-16.4203		-20.4547	21.5563	12.5717	-23.801	-7.86654	13.3578	25.1941	-4.86614	-4.01509	43.3911	27.5043	-3.44111	-17.5736	5.68185	8.97117	-17.7738		-16.6665	18.2353	-0.292568	-24.164	-0.0497565	36.2796	22.293	-0.323739	-7.76007
		G1	G2	G3	Gly	GGG/#	-10.1985	-0.060082	-0.643392	-11.5035	-7.03898	6.45811	5.20332	-5.20332	-7.98121	6.36997	10.1167	-15.1909	-4.78671	2.19082	4.47432	-8.29024		-5.10059	6.5508	2.42198	-8.89373	-2.64045	14.2951	4.83887	-0.0640367	-0.454777	11.0654	4.86222	-0.621124	-8.18654	4.20968	-0.596079	-6.04978		-1.93063	10.9537	7.37141	-8.00877	-0.283324	5.24603	12.4135	-1.52595	-0.965939
		G1	G2	T3	Gly	GGT/#	1.75311	-1.50579	-2.98976	2.92348	6.70769	-6.17463	-3.70084	3.70084	2.49885	-7.41848	-6.74811	7.56948	1.91686	-6.87401	-0.816352	2.54543		1.91765	-2.68812	-1.52267	6.82899	-1.13975	-6.00755	-1.75267	-0.450809	2.39569	-3.55592	-1.15754	6.82356	4.43435	-3.57809	-1.04692	3.28342		-0.0476967	-8.6981	-2.67253	6.4042	-0.0894418	-2.66071	-4.39695	9.04767	-0.548723
		T1	G2	A3	End	TGA/#	-2.33378	1.4059	-0.854402	-3.80168	-0.544323	2.751	2.68356	-2.68356	-1.47873	1.80084	-1.11762	-3.53581	-0.715795	-1.13707	-0.560018	-2.91831		-2.2183	2.30297	-0.949701	-2.25775	-1.30619	1.39188	1.61834	-0.41034	-0.240688	2.03071	1.61023	-0.059429	-2.92053	-0.749911	-0.3938	-3.54198		-1.89422	1.80453	-0.567235	-0.506885	-0.0514129	2.10637	2.94742	-0.113244	-0.959292
		T1	G2	C3	Cys	TGC/#	-14.0773	5.15111	4.34415	-9.69546	-5.24311	23.4241	3.46395	-3.46395	-15.9251	11.0007	16.4277	-13.3868	-10.0419	9.28713	-0.0877819	-13.2817		-2.40858	3.40573	5.17638	-8.0919	-0.0331538	8.1104	5.08492	-0.0818304	-1.60211	5.79906	2.45087	-1.82682	-4.59456	9.89251	4.36415	-3.99209		-1.53461	19.8618	3.29582	-5.53988	1.73247	4.85341	8.47367	-1.70109	-0.46187
		T1	G2	G3	Trp	TGG/#	-5.67526	-0.703091	-0.214939	-3.79497	-0.014111	1.12896	0.0402699	-0.0402699	-3.70415	-0.485375	2.02191	-6.00322	-1.5891	-0.0750866	3.64716	-2.81693		-0.328716	1.30558	-0.102704	-0.7164	-0.452036	2.09631	-0.713092	-1.24943	-0.348663	1.86362	-0.662869	-0.528401	-1.72231	1.76027	-0.0558323	-1.31238		-0.927446	1.39902	1.85762	-1.69949	2.1996	-0.93468	1.39151	-0.129283	-0.438933
		T1	G2	T3	Cys	TGT/#	3.74589	-1.38787	-0.850511	8.29684	4.64057	-3.11199	-9.72329	9.72329	2.71025	-7.67503	-3.17468	6.18305	-0.440712	-3.17128	-0.868492	6.07535		16.3778	-9.46969	-7.11766	9.23029	10.9287	-3.78187	-9.38081	2.58099	1.30757	-11.5761	-12.841	-0.643669	10.0576	-2.55136	-5.46196	6.46699		11.8925	-5.80764	-0.179647	13.1888	-0.22562	-10.4462	-5.99857	-0.97975	5.21377
		A1	T2	A3	Ile	ATA/#	16.4054	-2.606	-2.04879	11.8354	-0.680225	-12.5889	-11.6857	2.16541	10.8343	-9.72344	-5.29863	6.26198	5.33071	-2.461	-0.263406	17.5261		7.05194	-11.7972	-7.11806	4.26778	-0.0616703	-5.83289	-8.22006	-0.481909	1.62983	-11.1278	-7.45154	-0.00413656	2.12667	-9.5031	-6.6154	3.42625		11.2558	-7.39147	-1.15221	5.73903	-3.46376	-11.0654	-9.61475	-2.69953	2.71103
		A1	T2	C3	Ile	ATC/#	-11.0144	4.23206	1.12565	-12.238	-6.44363	9.64233	-10.5236	-5.47569	-7.32991	12.1717	5.57627	-7.46813	-4.11373	4.05524	-0.0195207	-10.5923		-11.346	15.0947	9.13662	-13.0921	-4.78859	5.51838	12.5799	-2.04542	-1.82268	13.8155	8.26575	-2.34685	-8.39783	7.08385	8.48559	-7.68117		-9.01089	8.07422	-0.238183	-14.201	-0.906859	10.9059	13.3781	-0.427993	-1.98987
		A1	T2	G3	Met	ATG/#	-0.615848	-0.18895	-0.324719	-0.525645	-0.0749138	-0.405083	-0.153542	1.30098	-0.0645357	-0.0483464	-0.193817	-0.0196647	-0.311541	-0.132716	-0.451354	-0.063666		1.597	-1.76823	-0.589979	-0.583056	-0.375503	-1.22738	-0.448389	-0.180185	2.79627	-0.930516	-0.255918	-0.218602	-0.133419	-0.423699	-0.440293	-0.16769		-0.492896	-0.381303	-0.586469	-0.163383	1.43582	-0.320146	-0.113813	-0.638697	1.75473
		A1	T2	T3	Ile	ATT/#	26.0133	-6.01697	-10.1661	20.6764	10.3534	-22.9001	-18.0174	7.5371	18.2587	-26.3292	-25.5531	17.2029	14.2756	-15.5901	-1.49346	23.177		7.14363	-12.0204	-8.32352	13.8677	-1.04747	-13.4696	-9.32019	-0.206149	3.10801	-15.2531	-7.14402	2.18704	7.54937	-18.3007	-7.38985	8.14283		2.85201	-18.0656	-5.99627	14.0605	-1.16038	-8.46303	-12.6314	1.45163	1.83995
		C1	T2	A3	Leu	CTA/#	1.48263	-0.905216	-0.18271	1.8777	2.87522	-3.86421	-2.43873	2.43873	-1.13427	-4.27181	-0.406268	-1.87165	-0.332839	-0.705911	8.19799	3.54297		4.13564	-6.81769	-3.55385	3.97247	2.5992	-1.97347	-7.25813	2.34173	-0.266046	-5.93856	-4.67095	1.76501	-0.9854	-1.77832	-2.30204	5.07157		9.7002	-2.44122	3.03463	4.71665	-0.20727	-7.39312	-4.97557	-1.04378	-0.578111
		C1	T2	C3	Leu	CTC/#	-20.6441	1.99597	7.1218	-20.106	-12.2207	18.1105	13.4491	-13.4491	-15.9731	21.1658	23.1287	-20.4971	-8.37264	12.7265	-1.06904	22.9646		-11.5774	11.4891	6.92312	-15.8591	-3.44311	14.2148	10.2281	-0.333274	-2.61545	18.6606	8.71348	-1.5344	-8.62624	11.7104	6.0211	-8.98258		-6.68543	12.6342	5.71205	-17.439	-0.473935	10.1722	15.3254	-1.40932	-0.872053
		C1	T2	G3	Leu	CTG/#	-13.7925	3.42304	-0.966754	-13.9439	-14.7733	16.2428	10.4419	-10.4419	-12.9885	16.7391	11.2539	-17.7601	-4.54084	6.20691	-0.263094	-14.0109		-11.978	20.8507	8.11104	-17.256	-6.22184	14.0068	15.1252	-3.12649	-3.01911	24.9612	11.7087	-3.79895	-14.2483	8.76571	3.78122	-11.7264		-10.1019	20.1022	-0.361989	-12.9262	-0.0869959	19.5372	21.7778	-0.199498	-4.56475
		C1	T2	T3	Leu	CTT/#	-1.19588	-5.15726	-0.454793	-0.284059	-0.541967	-4.89968	-0.75595	-0.75595	3.91398	-3.15019	-0.400707	2.93699	2.18356	-2.04644	-1.33662	-1.17351		2.11748	-4.25926	-3.35166	3.03391	-0.013312	-3.69066	-3.46379	5.2	9.5924	-5.01963	-4.13374	4.36512	3.83563	-0.652842	-2.8182	3.73596		-1.176	-4.11725	1.43575	-0.987395	-0.111822	-5.50534	-3.03921	-0.043981	7.77795
		G1	T2	A3	Val	GTA/#	15.6642	-4.70893	-5.36544	8.52093	2.07215	-16.3342	-4.05124	4.05124	18.2511	-13.9271	-12.113	7.59687	15.1382	-5.42803	-0.0742325	17.5042		9.86986	-10.2278	-5.94736	6.49123	-0.253989	-8.83662	-6.67381	-0.671988	7.97343	-12.6254	-5.84528	-0.478807	2.83502	-12.6268	-8.33121	2.64702		6.61302	-12.7494	-0.319118	7.2696	-2.13887	-8.4616	-9.94573	-0.355621	5.24836
		G1	T2	C3	Val	GTC/#	-18.3475	3.54545	6.0136	-19.1769	-7.97925	13.8485	9.97912	-9.97912	-15.4723	27.5197	11.1813	-11.5384	-5.74167	9.86539	-0.565724	-21.2297		-14.1144	24.6349	9.65751	-13.5091	-3.06317	11.5655	14.8401	-2.28632	-3.54142	26.479	11.2773	-2.70175	-6.4208	16.9066	11.168	-9.88568		-10.3068	9.05205	-1.19249	-24.6069	-1.07205	13.2209	14.1511	-0.0577291	-2.873
		G1	T2	G3	Val	GTG/#	-20.6087	3.83936	2.53742	-18.6201	-8.22378	24.359	10.0453	-10.0453	-20.6135	18.7884	17.1189	-23.081	-8.1156	8.54639	-1.13715	-22.1401		-12.8111	13.3167	12.0939	-18.9419	-4.29171	14.4841	14.0289	-1.79112	-3.66669	22.5447	15.1391	-1.84331	-16.4736	7.83598	6.42423	-12.1007		-10.3519	26.5877	1.44049	-11.7805	-0.63669	18.3876	21.9461	-0.00146886	-5.3285
		G1	T2	T3	Val	GTT/#	8.06116	-3.22166	-0.495609	4.89071	3.2385	-13.1933	-3.0071	3.0071	10.4746	-9.9007	-7.23003	14.8471	5.97051	-3.43631	-2.29706	6.15032		5.003	-8.9427	-6.67806	13.7489	2.85214	-10.6734	-8.12663	-1.08731	4.87428	-12.5345	-6.96578	5.84375	12.1936	-4.96605	-4.18777	7.18465		2.80728	-14.7476	-0.056113	5.33467	-1.32355	-12.4169	-14.1321	-0.189636	3.34415
		T1	T2	A3	Leu	TTA/#	30.5331	-6.48717	-8.49316	22.4489	14.6834	-21.6286	-8.20267	8.20267	16.9702	-27.3812	-22.3359	12.6535	11.8942	-13.6861	-0.334301	25.4773		6.55353	-12.9132	-8.98365	11.6886	-1.16562	-11.8597	-12.1738	-0.658419	1.44355	-14.8995	-6.65007	2.03257	6.26431	-18.4578	-8.96507	7.71247		5.42016	-14.3535	-3.68428	14.4101	-1.64824	-9.03967	-13.8873	-0.706149	-0.620987
		T1	T2	C3	Phe	TTC/#	-8.83948	2.46522	16.5769	-8.99341	-4.8305	5.85671	5.78119	-5.78119	-7.07671	10.4688	8.09937	-3.93575	-3.97503	10.2506	-0.269318	-10.773		-6.32737	8.33218	2.36186	-3.64633	-0.310242	3.25353	2.63909	-0.513919	-3.06798	5.95707	1.53518	-1.28266	-1.02154	17.0776	4.06141	-2.95129		-1.94993	3.04289	2.4595	-9.81344	-0.373863	1.92268	3.41925	-1.4686	-0.427561
		T1	T2	G3	Leu	TTG/#	-0.435823	-0.540075	-0.0351768	-0.308192	6.29113	-1.36681	-1.28399	-1.28399	1.21101	-0.870218	-2.28284	1.99038	-0.0115763	-0.652416	-0.765633	-0.41137		-0.276767	-0.784027	-0.0210308	2.13504	-0.908985	-1.44161	-1.26674	-0.340037	-0.757661	-1.14073	-0.415963	2.22049	-0.637952	-0.248521	-0.449021	1.83248		-0.610387	-1.13571	-1.01201	-1.07728	-0.632891	-0.864423	-2.44304	-0.980288	-2.16886
		T1	T2	T3	Phe	TTT/#	27.5759	-3.11295	-6.26637	16.9359	8.81826	-15.9079	6.48836	6.48836	16.0398	-20.4931	-19.6788	10.5359	13.9434	-8.6465	-0.837368	22.1772		4.63328	-12.1559	-7.12438	10.6161	-0.19124	-9.74994	-10.5731	-0.839312	-0.947281	-16.0578	-7.83466	2.03142	4.40943	-14.2438	-8.05503	9.05851		3.03071	-11.0595	-3.31644	12.6001	-1.21903	-8.84944	-13.2071	-0.531911	-0.877975
							AAA/#	AAC/#	AAG/#	AAT/#	CAA/#	CAC/#	CAG/#	CAT/#	GAA/#	GAC/#	GAG/#	GAT/#	TAA/#	TAC/#	TAG/#	TAT/#		ACA/#	ACC/#	ACG/#	ACT/#	CCA/#	CCC/#	CCG/#	CCT/#	GCA/#	GCC/#	GCG/#	GCT/#	TCA/#	TCC/#	TCG/#	TCT/#		AGA/#	AGC/#	AGG/#	AGT/#	CGA/#	CGC/#	CGG/#	CGT/#	GGA/#
		aBc|abC				1ST	A1	C1	G1	T1	A1	C1	G1	T1	A1	C1	G1	T1	A1	C1	G1	T1		A1	C1	G1	T1	A1	C1	G1	T1	A1	C1	G1	T1	A1	C1	G1	T1		A1	C1	G1	T1	A1	C1	G1	T1	A1
						2ND	A2	A2	A2	A2	C2	C2	C2	C2	G2	G2	G2	G2	T2	T2	T2	T2		A2	A2	A2	A2	C2	C2	C2	C2	G2	G2	G2	G2	T2	T2	T2	T2		A2	A2	A2	A2	C2	C2	C2	C2	G2
						3RD	A3	A3	A3	A3	A3	A3	A3	A3	A3	A3	A3	A3	A3	A3	A3	A3		C3	C3	C3	C3	C3	C3	C3	C3	C3	C3	C3	C3	C3	C3	C3	C3		G3	G3	G3	G3	G3	G3	G3	G3	G3
						AA	Lys	Gln	Glu	End	Thr	Pro	Ala	Ser	Arg	Arg	Gly	End	Ile	Leu	Val	Leu		Asn	His	Asp	Tyr	Thr	Pro	Ala	Ser	Ser	Arg	Gly	Cys	Ile	Leu	Val	Phe		Lys	Gln	Glu	End	Thr	Pro	Ala	Ser	Arg
		1ST	2ND	3RD	AA	CDN	AAA/#	CAA/#	GAA/#	TAA/#	ACA/#	CCA/#	GCA/#	TCA/#	AGA/#	CGA/#	GGA/#	TGA/#	ATA/#	CTA/#	GTA/#	TTA/#		AAC/#	CAC/#	GAC/#	TAC/#	ACC/#	CCC/#	GCC/#	TCC/#	AGC/#	CGC/#	GGC/#	TGC/#	ATC/#	CTC/#	GTC/#	TTC/#		AAG/#	CAG/#	GAG/#	TAG/#	ACG/#	CCG/#	GCG/#	TCG/#	AGG/#
		A1	A2	A3	Lys	AAA/#		6.69171	31.9271	16.7744	7.81334	-0.552383	1.52885	6.36072	5.43945	-3.24676	1.74753	-2.33378	16.4054	1.48263	15.6642	30.5331		-2.67258	-21.977	-19.4469	-7.9454	-11.7794	-14.5193	-18.0702	-16.3318	-13.7459	-11.1143	-14.402	-14.0773	-11.0144	-20.6441	-18.3475	-8.83948		-6.88757	-20.5948	-25.6431	-2.44228	-9.60091	-12.0472	-8.57896	-10.8251	-3.14628
		A1	A2	C3	Asn	AAC/#	-2.67258	-2.0824	-3.26733	-1.63289	-3.316	-1.37382	-5.22244	-4.52994	-1.50006	-0.310985	-2.97379	1.4059	-2.606	-0.905216	-4.70893	-6.48717			8.58769	10.6433	15.0537	4.65689	2.49265	2.31173	4.37694	6.27892	2.2841	2.90752	5.15111	4.23206	1.99597	3.54545	2.46522		4.06818	4.49072	2.58197	-0.724447	6.86319	3.04313	2.19508	6.29797	-0.26188
		A1	A2	G3	Lys	AAG/#	-6.88757	-4.47349	-6.03556	-4.71676	-2.08271	-0.11761	-1.92093	-0.473998	-0.0974473	-0.15989	-0.0611255	-0.854402	-2.04879	-0.18271	-5.36544	-8.49316		4.06818	4.19885	7.14637	12.419	2.25	2.21401	1.60384	12.8272	2.73186	-0.0700267	-0.88939	4.34415	1.12565	7.1218	6.0136	16.5769			-3.87388	15.3487	-0.224492	-0.446228	-0.00401737	-0.206955	1.42246	6.51968
		A1	A2	T3	Asn	AAT/#	26.7763	9.76687	14.6613	4.80983	13.0286	3.00658	-0.725516	13.5059	6.90718	-1.7597	-1.00265	-3.80168	11.8354	1.8777	8.52093	22.4489		-3.71178	-18.3692	-20.8779	-11.8774	-13.7509	-12.8747	-17.6447	-14.2605	-15.1209	-10.9264	-15.8627	-9.69546	-12.238	-20.106	-19.1769	-8.99341		-5.21152	-15.9565	-17.0043	-1.88318	-9.71585	-11.7994	-10.0239	-7.12171	-3.37916
		C1	A2	A3	Gln	CAA/#	6.69171		6.10654	2.24048	5.6756	8.19278	-0.397802	7.87258	3.72456	-0.336676	-0.287406	-0.544323	-0.680225	2.87522	2.07215	14.6834		-2.0824	-7.07382	-12.4693	-8.4305	-7.54015	-6.96193	-8.43857	-7.71327	-7.95767	-5.05733	-7.69519	-5.24311	-6.44363	-12.2207	-7.97925	-4.8305		-4.47349	-9.84457	-13.3623	-0.0379526	-4.05012	-6.44365	-3.90586	-2.682	-4.10531
		C1	A2	C3	His	CAC/#	-21.977	-7.07382	-21.2737	-11.8304	-9.15189	-1.17918	-5.01808	-9.96672	-7.07382	2.94804	-2.57259	2.751	-12.5889	-3.86421	-16.3342	-21.6286		8.58769		30.347	18.027	11.5735	18.8562	17.1	13.44	24.0857	15.2889	15.0409	23.4241	9.64233	18.1105	13.8485	5.85671		4.19885	19.5589	16.8092	-0.83222	13.8668	13.6088	9.53582	11.7721	1.38587
		C1	A2	G3	Gln	CAG/#	-20.5948	-9.84457	-4.86998	-1.72774	-6.12613	-1.65004	-2.24055	-8.61599	-6.30135	-1.04551	-2.83283	2.68356	-11.6857	-2.43873	-4.05124	-8.20267		4.49072	19.5589	18.0723	14.2612	13.0786	7.74842	12.7166	7.07194	19.8187	7.22029	12.5804	3.46395	-10.5236	13.4491	9.97912	5.78119		-3.87388		9.45458	-0.268797	5.04343	6.16204	7.48889	3.96878	-1.08141
		C1	A2	T3	His	CAT/#	5.79375	12.6027	4.86998	1.72774	10.9164	6.80325	2.24055	8.61599	4.40874	-1.04551	2.83283	-2.68356	2.16541	2.43873	4.05124	8.20267		-5.80749	-8.30914	-18.0723	-14.2612	-10.0043	-7.74842	-12.7166	-7.07194	-9.5993	-7.22029	-12.5804	-3.46395	-5.47569	-13.4491	-9.97912	-5.78119		-4.35175	-6.79022	-9.45458	-0.268797	-6.24712	-6.16204	-7.48889	-3.96878	-3.39532
		G1	A2	A3	Glu	GAA/#	31.9271	6.10654		12.4798	8.01593	-0.829503	4.70302	7.27924	6.60381	-2.50518	3.96901	-1.47873	10.8343	-1.13427	18.2511	16.9702		-3.26733	-21.2737	-15.6468	-7.55296	-10.6086	-14.9518	-16.8111	-14.9765	-16.2135	-10.4098	-13.9065	-15.9251	-7.32991	-15.9731	-15.4723	-7.07671		-6.03556	-4.86998	-24.0875	-2.63618	-7.6778	-10.3415	-7.78705	-9.34469	-2.44229
		G1	A2	C3	Asp	GAC/#	-19.4469	-12.4693	-15.6468	-8.19546	-13.2039	-3.64322	-5.7137	-10.8973	-7.55148	-1.22761	-3.38125	1.80084	-9.72344	-4.27181	-13.9271	-27.3812		10.6433	30.347		23.6326	19.3869	17.4639	24.9702	15.3133	16.7416	15.7082	19.8099	11.0007	12.1717	21.1658	27.5197	10.4688		7.14637	18.0723	17.2114	-0.692889	15.4402	15.558	12.723	14.3675	1.88622
		G1	A2	G3	Glu	GAG/#	-25.6431	-13.3623	-24.0875	-15.924	-5.53049	-1.04836	-2.01764	-6.15664	-2.05381	-0.864358	-0.803869	-1.11762	-5.29863	-0.406268	-12.113	-22.3359		2.58197	16.8092	17.2114	11.9556	5.71619	11.834	10.456	15.4759	18.0388	4.30907	8.88948	16.4277	5.57627	23.1287	11.1813	8.09937		15.3487	9.45458		1.95469	4.40996	4.2893	3.37454	4.49671	11.4357
		G1	A2	T3	Asp	GAT/#	18.3168	7.21456	16.6068	6.18568	11.1873	3.96563	3.43304	16.0767	4.04834	-1.29556	2.08719	-3.53581	6.26198	-1.87165	7.59687	12.6535		-3.20186	-24.509	-21.5676	-11.5057	-11.1216	-21.5793	-21.0212	-9.84681	-21.7086	-14.0322	-18.8827	-13.3868	-7.46813	-20.4971	-11.5384	-3.93575		-2.53895	-13.9231	-16.7018	-3.40787	-9.59902	-11.0983	-10.4591	-5.91539	-3.95778
		T1	A2	A3	End	TAA/#	16.7744	2.24048	12.4798		2.38252	-0.419965	3.15055	1.66166	-0.474273	-1.75168	-1.25059	-0.715795	5.33071	-0.332839	15.1382	11.8942		-1.63289	-11.8304	-8.19546	-3.34742	-2.17132	-6.63133	-5.8373	-8.72717	-8.8659	-2.56577	-4.38761	-10.0419	-4.11373	-8.37264	-5.74167	-3.97503		-4.71676	-1.72774	-15.924	-1.28332	-2.59308	-2.92643	-2.13621	-4.92293	-3.65402
		T1	A2	C3	Tyr	TAC/#	-7.9454	-8.4305	-7.55296	-3.34742	-7.7148	-1.76513	-6.13011	-6.24906	-2.46477	-0.0853861	-1.28218	-1.13707	-2.461	-0.705911	-5.42803	-13.6861		15.0537	18.027	23.6326		7.13132	9.54253	7.2404	11.1391	9.27626	3.71341	5.63474	9.28713	4.05524	12.7265	9.86539	10.2506		12.419	14.2612	11.9556	-0.491903	8.31558	5.2322	3.42544	6.55694	4.47843
		T1	A2	G3	End	TAG/#	-2.44228	-0.0379526	-2.63618	-1.28332	-1.16423	-0.340199	-1.34482	-3.19421	-0.253395	-1.09464	-0.475178	-0.560018	-0.263406	8.19799	-0.0742325	-0.334301		-0.724447	-0.83222	-0.692889	-0.491903	-0.663192	3.99376	1.98367	-0.402647	-0.814954	-0.781256	-0.970855	-0.0877819	-0.0195207	-1.06904	-0.565724	-0.269318		-0.224492	-0.268797	1.95469		-0.964445	-0.457659	-1.03955	-0.923001	2.34295
		T1	A2	T3	Tyr	TAT/#	34.2592	7.4303	19.572	10.0479	11.2191	1.35077	1.90149	6.71098	6.38364	-1.85867	1.98725	-2.91831	17.5261	3.54297	17.5042	25.4773		-5.95702	-27.8426	-27.4829	-13.911	-15.2272	-14.4046	-19.3543	-17.5779	-16.4958	-11.8196	-16.4203	-13.2817	-10.5923	22.9646	-21.2297	-10.773		-8.12289	-14.2403	-21.308	-0.80207	-10.862	-11.2659	-10.018	-9.64194	-2.87816
		A1	C2	A3	Thr	ACA/#	7.81334	5.6756	8.01593	2.38252		12.4018	9.2912	17.064	15.4158	-0.243986	7.93924	-2.2183	7.05194	4.13564	9.86986	6.55353		-3.316	-9.15189	-13.2039	-7.7148	-17.836	-9.88911	-21.3574	-7.10748	-9.88005	-16.3227	-20.4547	-2.40858	-11.346	-11.5774	-14.1144	-6.32737		-2.08271	-6.12613	-5.53049	-1.16423	-10.8129	-13.7974	-15.2268	-8.03833	-0.151606
		A1	C2	C3	Thr	ACC/#	-11.7794	-7.54015	-10.6086	-2.17132	-17.836	-4.74682	-5.36613	-9.29796	-13.7339	-0.202739	-5.8675	2.30297	-11.7972	-6.81769	-10.2278	-12.9132		4.65689	11.5735	19.3869	7.13132		19.9476	36.5814	13.9335	8.70488	19.3471	21.5563	3.40573	15.0947	11.4891	24.6349	8.33218		2.25	13.0786	5.71619	-0.663192	7.54876	13.3878	11.2668	5.21547	-0.286401
		A1	C2	G3	Thr	ACG/#	-9.60091	-4.05012	-7.6778	-2.59308	-10.8129	-4.74787	-2.87861	-11.1012	-11.1704	2.55349	-5.52564	-0.949701	-7.11806	-3.55385	-5.94736	-8.98365		6.86319	13.8668	15.4402	8.31558	7.54876	5.77048	10.18	3.09417	8.85215	21.5922	12.5717	5.17638	9.13662	6.92312	9.65751	2.36186		-0.446228	5.04343	4.40996	-0.964445		28.3567	29.0137	29.8968	-0.533399
		A1	C2	T3	Thr	ACT/#	9.57266	9.37709	8.12953	4.10745	13.0888	7.9282	2.72606	15.767	9.41768	-0.0324898	4.2817	-2.25775	4.26778	3.97247	6.49123	11.6886		-2.84952	-16.183	-19.1478	-8.46186	-12.3103	-11.2839	-20.2046	-4.61642	-16.7835	-20.2183	-23.801	-8.0919	-13.0921	-15.8591	-13.5091	-3.64633		-1.42657	-9.80816	-10.6715	-1.52289	-17.5512	-19.7627	-18.0368	-8.7942	-1.41877
		C1	C2	A3	Pro	CCA/#	-0.552383	8.19278	-0.829503	-0.419965	12.4018		2.41654	14.5781	7.33414	-0.678832	3.36191	-1.30619	-0.0616703	2.5992	-0.253989	-1.16562		-1.37382	-1.17918	-3.64322	-1.76513	-4.74682	-2.64821	-6.21081	-0.823821	-3.75952	-6.14361	-7.86654	-0.0331538	-4.78859	-3.44311	-3.06317	-0.310242		-0.11761	-1.65004	-1.04836	-0.340199	-4.74787	-5.01258	-6.56236	-1.53331	-0.109308
		C1	C2	C3	Pro	CCC/#	-14.5193	-6.96193	-14.9518	-6.63133	-9.88911	-2.64821	-7.22073	-11.4054	-6.12683	1.48663	-2.64973	1.39188	-5.83289	-1.97347	-8.83662	-11.8597		2.49265	18.8562	17.4639	9.54253	19.9476		26.7134	13.3816	11.9749	11.9113	13.3578	8.1104	5.51838	14.2148	11.5655	3.25353		2.21401	7.74842	11.834	3.99376	5.77048	6.87655	5.3652	3.65834	1.65061
		C1	C2	G3	Pro	CCG/#	-12.0472	-6.44365	-10.3415	-2.92643	-13.7974	-5.01258	-2.13179	-11.0932	-16.0534	-0.903157	-4.94317	1.61834	-8.22006	-7.25813	-6.67381	-12.1738		3.04313	13.6088	15.558	5.2322	13.3878	6.87655	20.7223	3.41113	10.0272	36.0114	25.1941	5.08492	12.5799	10.2281	14.8401	2.63909		-0.00401737	6.16204	4.2893	-0.457659	28.3567		40.2409	21.7845	-0.547175
		C1	C2	T3	Pro	CCT/#	-0.0828549	-0.623232	-0.195621	-0.591135	2.44129	-1.27133	1.51151	1.40017	3.40314	2.242	3.99507	-0.41034	-0.481909	2.34173	-0.671988	-0.658419		-2.26009	-0.66921	-2.71822	-1.65804	-4.54946	-0.328338	-4.01033	-0.178915	-0.659677	-6.6439	-4.86614	-0.0818304	-2.04542	-0.333274	-2.28632	-0.513919		-0.449207	-4.57432	-0.267021	-0.107773	-6.70597	-8.45005	-8.58477	-4.69387	1.83396
		G1	C2	A3	Ala	GCA/#	1.52885	-0.397802	4.70302	3.15055	9.2912	2.41654		4.04642	2.11483	-0.553435	6.19995	-0.240688	1.62983	-0.266046	7.97343	1.44355		-5.22244	-5.01808	-5.7137	-6.13011	-5.36613	-7.22073	-6.12199	-3.50993	-4.05371	-3.63444	-4.01509	-1.60211	-1.82268	-2.61545	-3.54142	-3.06798		-1.92093	-2.24055	-2.01764	-1.34482	-2.87861	-2.13179	-2.27088	-3.37697	-0.172952
		G1	C2	C3	Ala	GCC/#	-18.0702	-8.43857	-16.8111	-5.8373	-21.3574	-6.21081	-6.12199	-15.1838	-15.4537	-0.257691	-6.70689	2.03071	-11.1278	-5.93856	-12.6254	-14.8995		2.31173	17.1	24.9702	7.2404	36.5814	26.7134		11.2956	14.807	30.2141	43.3911	5.79906	13.8155	18.6606	26.479	5.95707		1.60384	12.7166	10.456	1.98367	10.18	20.7223	18.1334	7.74263	-0.333567
		G1	C2	G3	Ala	GCG/#	-8.57896	-3.90586	-7.78705	-2.13621	-15.2268	-6.56236	-2.27088	-12.7202	-15.9839	-0.424704	-8.47918	1.61023	-7.45154	-4.67095	-5.84528	-6.65007		2.19508	9.53582	12.723	3.42544	11.2668	5.3652	18.1334	1.87257	9.70917	38.7379	27.5043	2.45087	8.26575	8.71348	11.2773	1.53518		-0.206955	7.48889	3.37454	-1.03955	29.0137	40.2409		16.3743	-0.672759
		G1	C2	T3	Ala	GCT/#	-0.288356	2.70084	-0.408228	-0.0486865	-1.20754	-0.8991	2.03027	-1.11172	-0.83441	-1.00353	1.5986	-0.059429	-0.00413656	1.76501	-0.478807	2.03257		-2.20476	-2.98196	-5.69964	-4.32057	-4.76464	-2.56139	-3.48248	-0.721304	-1.51133	-5.24537	-3.44111	-1.82682	-2.34685	-1.5344	-2.70175	-1.28266		-0.223354	-3.18089	-0.612317	-0.0171028	-5.3649	-5.37232	-3.84806	-3.16262	-0.256169
		T1	C2	A3	Ser	TCA/#	6.36072	7.87258	7.27924	1.66166	17.064	14.5781	4.04642		8.40767	-0.57247	3.09188	-2.92053	2.12667	-0.9854	2.83502	6.26431		-4.52994	-9.96672	-10.8973	-6.24906	-9.29796	-11.4054	-15.1838	-3.53374	-13.3918	-14.322	-17.5736	-4.59456	-8.39783	-8.62624	-6.4208	-1.02154		-0.473998	-8.61599	-6.15664	-3.19421	-11.1012	-11.0932	-12.7202	-5.30666	-0.708916
		T1	C2	C3	Ser	TCC/#	-16.3318	-7.71327	-14.9765	-8.72717	-7.10748	-0.823821	-3.50993	-3.53374	-3.80299	1.75326	-1.65596	-0.749911	-9.5031	-1.77832	-12.6268	-18.4578		4.37694	13.44	15.3133	11.1391	13.9335	13.3816	11.2956		8.62797	3.61136	5.68185	9.89251	7.08385	11.7104	16.9066	17.0776		12.8272	7.07194	15.4759	-0.402647	3.09417	3.41113	1.87257	3.96092	2.71749
		T1	C2	G3	Ser	TCG/#	-10.8251	-2.682	-9.34469	-4.92293	-8.03833	-1.53331	-3.37697	-5.30666	-6.714	5.79525	-3.8431	-0.3938	-6.6154	-2.30204	-8.33121	-8.96507		6.29797	11.7721	14.3675	6.55694	5.21547	3.65834	7.74263	3.96092	5.549	13.5087	8.97117	4.36415	8.48559	6.0211	11.168	4.06141		1.42246	3.96878	4.49671	-0.923001	29.8968	21.7845	16.3743		-0.54491
		T1	C2	T3	Ser	TCT/#	5.9571	4.78656	3.81918	-0.784554	6.7546	3.38035	-0.746906	8.5751	7.84152	-0.499802	2.33151	-3.54198	3.42625	5.07157	2.64702	7.71247		-2.73178	-8.81551	-11.5352	-6.19258	-14.0927	-7.53587	-16.1771	-2.12842	-8.08268	-15.7258	-17.7738	-3.99209	-7.68117	-8.98258	-9.88568	-2.95129		-0.518677	-9.63824	-3.72205	-0.640878	-9.99731	-15.8997	-12.8358	-4.84983	-0.561771
		A1	G2	A3	Arg	AGA/#	5.43945	3.72456	6.60381	-0.474273	15.4158	7.33414	2.11483	8.40767		-0.68064	8.39782	-1.89422	11.2558	9.7002	6.61302	5.42016		-1.50006	-7.07382	-7.55148	-2.46477	-13.7339	-6.12683	-15.4537	-3.80299	-5.48449	-20.5214	-16.6665	-1.53461	-9.01089	-6.68543	-10.3068	-1.94993		-0.0974473	-6.30135	-2.05381	-0.253395	-11.1704	-16.0534	-15.9839	-6.714	2.61153
		A1	G2	C3	Ser	AGC/#	-13.7459	-7.95767	-16.2135	-8.8659	-9.88005	-3.75952	-4.05371	-13.3918	-5.48449	-0.168768	-4.95126	1.80453	-7.39147	-2.44122	-12.7494	-14.3535		6.27892	24.0857	16.7416	9.27626	8.70488	11.9749	14.807	8.62797		13.1655	18.2353	19.8618	8.07422	12.6342	9.05205	3.04289		2.73186	19.8187	18.0388	-0.814954	8.85215	10.0272	9.70917	5.549	3.70768
		A1	G2	G3	Arg	AGG/#	-3.14628	-4.10531	-2.44229	-3.65402	-0.151606	-0.109308	-0.172952	-0.708916	2.61153	-1.27024	-1.03101	-0.567235	-1.15221	3.03463	-0.319118	-3.68428		-0.26188	1.38587	1.88622	4.47843	-0.286401	1.65061	-0.333567	2.71749	3.70768	-1.67697	-0.292568	3.29582	-0.238183	5.71205	-1.19249	2.4595		6.51968	-1.08141	11.4357	2.34295	-0.533399	-0.547175	-0.672759	-0.54491
		A1	G2	T3	Ser	AGT/#	9.83069	12.7908	8.87108	1.80263	17.1715	6.80325	1.82896	13.7246	8.56835	-0.133537	1.87059	-0.506885	5.73903	4.71665	7.2696	14.4101		-3.12324	-10.4985	-21.1732	-11.3369	-17.0765	-11.0123	-21.9395	-9.39862	-10.8215	-14.2677	-24.164	-5.53988	-14.201	-17.439	-24.6069	-9.81344		-2.97331	-8.42125	-9.41737	-0.733194	-11.1629	-17.1972	-15.0263	-8.55336	-1.76963
		C1	G2	A3	Arg	CGA/#	-3.24676	-0.336676	-2.50518	-1.75168	-0.243986	-0.678832	-0.553435	-0.57247	-0.68064		-1.0053	-0.0514129	-3.46376	-0.20727	-2.13887	-1.64824		-0.310985	2.94804	-1.22761	-0.0853861	-0.202739	1.48663	-0.257691	1.75326	-0.168768	-0.565685	-0.0497565	1.73247	-0.906859	-0.473935	-1.07205	-0.373863		-0.15989	-1.04551	-0.864358	-1.09464	2.55349	-0.903157	-0.424704	5.79525	-1.27024
		C1	G2	C3	Arg	CGC/#	-11.1143	-5.05733	-10.4098	-2.56577	-16.3227	-6.14361	-3.63444	-14.322	-20.5214	-0.565685	-8.51398	2.10637	-11.0654	-7.39312	-8.4616	-9.03967		2.2841	15.2889	15.7082	3.71341	19.3471	11.9113	30.2141	3.61136	13.1655		36.2796	4.85341	10.9059	10.1722	13.2209	1.92268		-0.0700267	7.22029	4.30907	-0.781256	21.5922	36.0114	38.7379	13.5087	-1.67697
		C1	G2	G3	Arg	CGG/#	-17.7508	-23.0663	-15.177	-7.43315	-16.3227	-4.45051	-3.35455	-10.7208	-11.7114	1.42035	-3.75355	2.94742	-9.61475	-4.97557	-9.94573	-13.8873		-1.17799	16.4646	18.4609	4.58824	19.1516	16.7182	30.9064	7.71865	10.7221	23.0663	22.293	8.47367	13.3781	15.3254	14.1511	3.41925		-0.85174	7.5814	10.6366	-1.65914	11.5573	21.0389	15.4338	8.5246	-0.0356477
		C1	G2	T3	Arg	CGT/#	-0.167089	1.87398	-0.0253013	2.45885	-0.693201	-0.634476	-1.13985	-0.60197	-6.80357	3.25779	-1.40409	-0.113244	-2.69953	-1.04378	-0.355621	-0.706149		-0.887061	-0.569055	-1.21826	-3.76741	-0.19446	-1.18672	-0.0587819	-1.20706	-0.914628	2.53908	-0.323739	-1.70109	-0.427993	-1.40932	-0.0577291	-1.4686		-5.32308	-2.14835	-2.58436	-0.245546	2.94523	2.10821	3.0673	-1.21426	-8.29378
		G1	G2	A3	Gly	GGA/#	1.74753	-0.287406	3.96901	-1.25059	7.93924	3.36191	6.19995	3.09188	8.39782	-1.0053		-0.959292	2.71103	-0.578111	5.24836	-0.620987		-2.97379	-2.57259	-3.38125	-1.28218	-5.8675	-2.64973	-6.70689	-1.65596	-4.95126	-8.51398	-7.76007	-0.46187	-1.98987	-0.872053	-2.873	-0.427561		-0.0611255	-2.83283	-0.803869	-0.475178	-5.52564	-4.94317	-8.47918	-3.8431	-1.03101
		G1	G2	C3	Gly	GGC/#	-14.402	-7.69519	-13.9065	-4.38761	-20.4547	-7.86654	-4.01509	-17.5736	-16.6665	-0.0497565	-7.76007	2.32615	-9.86963	-5.96256	-11.3266	-12.5208		2.90752	15.0409	19.8099	5.63474	21.5563	13.3578	43.3911	5.68185	18.2353	36.2796		5.94488	15.4625	17.4739	20.3162	4.24841		-0.88939	12.5804	8.88948	-0.970855	12.5717	25.1941	27.5043	8.97117	-0.292568
		G1	G2	G3	Gly	GGG/#	-10.1985	-7.03898	-7.98121	-4.78671	-5.10059	-2.64045	-0.454777	-8.18654	-1.93063	-0.283324	-0.965939	3.2881	-2.36014	-0.419244	-3.42146	-8.05084		-0.060082	6.45811	6.36997	2.19082	6.5508	14.2951	11.0654	4.20968	10.9537	5.24603	7.90998	6.87002	3.68812	10.5366	4.92749	-0.990427		-0.643392	5.20332	10.1167	4.47432	2.42198	4.83887	4.86222	-0.596079	7.37141
		G1	G2	T3	Gly	GGT/#	1.75311	6.70769	2.49885	1.91686	1.91765	-1.13975	2.39569	4.43435	-0.0476967	-0.0894418	-0.548723	-0.230056	-0.498411	-0.694197	2.39813	5.46378		-1.50579	-6.17463	-7.41848	-6.87401	-2.68812	-6.00755	-3.55592	-3.57809	-8.6981	-2.66071	-3.08276	-9.39692	-1.60378	-6.27549	-2.78252	-2.15208		-2.98976	-3.70084	-6.74811	-0.816352	-1.52267	-1.75267	-1.15754	-1.04692	-2.67253
		T1	G2	A3	End	TGA/#	-2.33378	-0.544323	-1.47873	-0.715795	-2.2183	-1.30619	-0.240688	-2.92053	-1.89422	-0.0514129	-0.959292		-1.93906	-0.639335	-1.2516	-1.95569		1.4059	2.751	1.80084	-1.13707	2.30297	1.39188	2.03071	-0.749911	1.80453	2.10637	2.32615	1.483	2.3629	-3.77475	1.76658	-0.565933		-0.854402	2.68356	-1.11762	-0.560018	-0.949701	1.61834	1.61023	-0.3938	-0.567235
		T1	G2	C3	Cys	TGC/#	-14.0773	-5.24311	-15.9251	-10.0419	-2.40858	-0.0331538	-1.60211	-4.59456	-1.53461	1.73247	-0.46187	1.483	-6.44158	-1.80646	-10.4938	-16.3666		5.15111	23.4241	11.0007	9.28713	3.40573	8.1104	5.79906	9.89251	19.8618	4.85341	5.94488		4.83248	9.24888	4.61373	3.34055		4.34415	3.46395	16.4277	-0.0877819	5.17638	5.08492	2.45087	4.36415	3.29582
		T1	G2	G3	Trp	TGG/#	-5.67526	-0.014111	-3.70415	-1.5891	-0.328716	-0.452036	-0.348663	-1.72231	-0.927446	2.1996	-0.438933	-0.620353	-1.94628	-0.771268	-0.756157	-1.76076		-0.703091	1.12896	-0.485375	-0.0750866	1.30558	2.09631	1.86362	1.76027	1.39902	-0.93468	2.04253	2.38047	-0.889594	1.68587	1.70832	-1.25024		-0.214939	0.0402699	2.02191	3.64716	-0.102704	-0.713092	-0.662869	-0.0558323	1.85762
		T1	G2	T3	Cys	TGT/#	3.74589	4.64057	2.71025	-0.440712	16.3778	10.9287	1.30757	10.0576	11.8925	-0.22562	5.21377	-1.01451	2.76442	2.427	2.98621	3.59816		-1.38787	-3.11199	-7.67503	-3.17128	-9.46969	-3.78187	-11.5761	-2.55136	-5.80764	-10.4462	-14.8192	-0.00738475	-8.37507	-7.39058	-8.6089	-2.84796		-0.850511	-9.72329	-3.17468	-0.868492	-7.11766	-9.38081	-12.841	-5.46196	-0.179647
		A1	T2	A3	Ile	ATA/#	16.4054	-0.680225	10.8343	5.33071	7.05194	-0.0616703	1.62983	2.12667	11.2558	-3.46376	2.71103	-1.93906		7.86871	25.6282	12.3384		-2.606	-12.5889	-9.72344	-2.461	-11.7972	-5.83289	-11.1278	-9.5031	-7.39147	-11.0654	-9.86963	-6.44158	-12.1107	-7.38312	-14.0035	-5.98836		-2.04879	-11.6857	-5.29863	-0.263406	-7.11806	-8.22006	-7.45154	-6.6154	-1.15221
		A1	T2	C3	Ile	ATC/#	-11.0144	-6.44363	-7.32991	-4.11373	-11.346	-4.78859	-1.82268	-8.39783	-9.01089	-0.906859	-1.98987	2.3629	-12.1107	-6.51533	-10.5741	-13.8281		4.23206	9.64233	12.1717	4.05524	15.0947	5.51838	13.8155	7.08385	8.07422	10.9059	15.4625	4.83248		12.245	19.4294	7.36146		1.12565	-10.5236	5.57627	-0.0195207	9.13662	12.5799	8.26575	8.48559	-0.238183
		A1	T2	G3	Met	ATG/#	-0.615848	-0.0749138	-0.0645357	-0.311541	1.597	-0.375503	2.79627	-0.133419	-0.492896	1.43582	1.75473	-0.0361746	-0.336659	-0.153207	-0.0680642	-1.73718		-0.18895	-0.405083	-0.0483464	-0.132716	-1.76823	-1.22738	-0.930516	-0.423699	-0.381303	-0.320146	-0.406133	2.61949	-0.922084	-0.132636	-0.127906	-0.00873926		-0.324719	-0.153542	-0.193817	-0.451354	-0.589979	-0.448389	-0.255918	-0.440293	-0.586469
		A1	T2	T3	Ile	ATT/#	26.0133	10.3534	18.2587	14.2756	7.14363	-1.04747	3.10801	7.54937	2.85201	-1.16038	1.83995	-1.65846	6.52986	-1.11051	10.6003	29.4611		-6.01697	-22.9001	-26.3292	-15.5901	-12.0204	-13.4696	-15.2531	-18.3007	-18.0656	-8.46303	-12.5893	-16.5591	-8.29762	-18.8916	-18.6812	-13.5742		-10.1661	-18.0174	-25.5531	-1.49346	-8.32352	-9.32019	-7.14402	-7.38985	-5.99627
		C1	T2	A3	Leu	CTA/#	1.48263	2.87522	-1.13427	-0.332839	4.13564	2.5992	-0.266046	-0.9854	9.7002	-0.20727	-0.578111	-0.639335	7.86871		4.84244	3.40834		-0.905216	-3.86421	-4.27181	-0.705911	-6.81769	-1.97347	-5.93856	-1.77832	-2.44122	-7.39312	-5.96256	-1.80646	-6.51533	-3.52037	-5.36604	-1.11464		-0.18271	-2.43873	-0.406268	8.19799	-3.55385	-7.25813	-4.67095	-2.30204	3.03463
		C1	T2	C3	Leu	CTC/#	-20.6441	-12.2207	-15.9731	-8.37264	-11.5774	-3.44311	-2.61545	-8.62624	-6.68543	-0.473935	-0.872053	-3.77475	-7.38312	-3.52037	-10.5059	-20.7238		1.99597	18.1105	21.1658	12.7265	11.4891	14.2148	18.6606	11.7104	12.6342	10.1722	17.4739	9.24888	12.245		20.9146	10.2713		7.1218	13.4491	23.1287	-1.06904	6.92312	10.2281	8.71348	6.0211	5.71205
		C1	T2	G3	Leu	CTG/#	-13.7925	-14.7733	-12.9885	-4.54084	-11.978	-6.22184	-3.01911	-14.2483	-10.1019	-0.0869959	-4.56475	1.92698	-8.2597	-6.59623	-8.70634	-15.5733		3.42304	16.2428	16.7391	6.20691	20.8507	14.0068	24.9612	8.76571	20.1022	19.5372	23.4619	9.59303	13.0679	10.7955	11.0329	3.29513		-0.966754	10.4419	11.2539	-0.263094	8.11104	15.1252	11.7087	3.78122	-0.361989
		C1	T2	T3	Leu	CTT/#	-1.19588	-0.541967	3.91398	2.18356	2.11748	-0.013312	9.5924	3.83563	-1.176	-0.111822	7.77795	-0.218766	1.45181	-0.0870214	3.48678	-0.362233		-5.15726	-4.89968	-3.15019	-2.04644	-4.25926	-3.69066	-5.01963	-0.652842	-4.11725	-5.50534	-5.10431	-2.05931	-1.80569	-0.310004	-1.56698	-0.129942		-0.454793	-0.75595	-0.400707	-1.33662	-3.35166	-3.46379	-4.13374	-2.8182	1.43575
		G1	T2	A3	Val	GTA/#	15.6642	2.07215	18.2511	15.1382	9.86986	-0.253989	7.97343	2.83502	6.61302	-2.13887	5.24836	-1.2516	25.6282	4.84244		14.627		-4.70893	-16.3342	-13.9271	-5.42803	-10.2278	-8.83662	-12.6254	-12.6268	-12.7494	-8.4616	-11.3266	-10.4938	-10.5741	-10.5059	-15.7297	-8.55915		-5.36544	-4.05124	-12.113	-0.0742325	-5.94736	-6.67381	-5.84528	-8.33121	-0.319118
		G1	T2	C3	Val	GTC/#	-18.3475	-7.97925	-15.4723	-5.74167	-14.1144	-3.06317	-3.54142	-6.4208	-10.3068	-1.07205	-2.873	1.76658	-14.0035	-5.36604	-15.7297	-21.0705		3.54545	13.8485	27.5197	9.86539	24.6349	11.5655	26.479	16.9066	9.05205	13.2209	20.3162	4.61373	19.4294	20.9146		18.9512		6.0136	9.97912	11.1813	-0.565724	9.65751	14.8401	11.2773	11.168	-1.19249
		G1	T2	G3	Val	GTG/#	-20.6087	-8.22378	-20.6135	-8.1156	-12.8111	-4.29171	-3.66669	-16.4736	-10.3519	-0.63669	-5.3285	3.50998	-12.2622	-3.98246	-15.1837	-16.1893		3.83936	24.359	18.7884	8.54639	13.3167	14.4841	22.5447	7.83598	26.5877	18.3876	23.9161	15.3224	10.0735	16.3019	10.8892	4.02065		2.53742	10.0453	17.1189	-1.13715	12.0939	14.0289	15.1391	6.42423	1.44049
		G1	T2	T3	Val	GTT/#	8.06116	3.2385	10.4746	5.97051	5.003	2.85214	4.87428	12.1936	2.80728	-1.32355	3.34415	-1.32062	3.92489	-1.00277	4.77359	5.98543		-3.22166	-13.1933	-9.9007	-3.43631	-8.9427	-10.6734	-12.5345	-4.96605	-14.7476	-12.4169	-13.1597	-9.54409	-9.28981	-6.58238	-5.7665	-1.1768		-0.495609	-3.0071	-7.23003	-2.29706	-6.67806	-8.12663	-6.96578	-4.18777	-0.056113
		T1	T2	A3	Leu	TTA/#	30.5331	14.6834	16.9702	11.8942	6.55353	-1.16562	1.44355	6.26431	5.42016	-1.64824	-0.620987	-1.95569	12.3384	3.40834	14.627			-6.48717	-21.6286	-27.3812	-13.6861	-12.9132	-11.8597	-14.8995	-18.4578	-14.3535	-9.03967	-12.5208	-16.3666	-13.8281	-20.7238	-21.0705	-11.7412		-8.49316	-8.20267	-22.3359	-0.334301	-8.98365	-12.1738	-6.65007	-8.96507	-3.68428
		T1	T2	C3	Phe	TTC/#	-8.83948	-4.8305	-7.07671	-3.97503	-6.32737	-0.310242	-3.06798	-1.02154	-1.94993	-0.373863	-0.427561	-0.565933	-5.98836	-1.11464	-8.55915	-11.7412		2.46522	5.85671	10.4688	10.2506	8.33218	3.25353	5.95707	17.0776	3.04289	1.92268	4.24841	3.34055	7.36146	10.2713	18.9512			16.5769	5.78119	8.09937	-0.269318	2.36186	2.63909	1.53518	4.06141	2.4595
		T1	T2	G3	Leu	TTG/#	-0.435823	6.29113	1.21101	-0.0115763	-0.276767	-0.908985	-0.757661	-0.637952	-0.610387	-0.632891	-2.16886	-0.159585	-0.714116	2.68234	-0.922568	-0.810979		-0.540075	-1.36681	-0.870218	-0.652416	-0.784027	-1.44161	-1.14073	-0.248521	-1.13571	-0.864423	-1.2547	-1.3858	-0.406347	-3.86648	-0.395308	-0.152554		-0.0351768	-1.28399	-2.28284	-0.765633	-0.0210308	-1.26674	-0.415963	-0.449021	-1.01201
		T1	T2	T3	Phe	TTT/#	27.5759	8.81826	16.0398	13.9434	4.63328	-0.19124	-0.947281	4.40943	3.03071	-1.21903	-0.877975	-0.65632	8.59606	2.0659	9.81422	28.32		-3.11295	-15.9079	-20.4931	-8.6465	-12.1559	-9.74994	-16.0578	-14.2438	-11.0595	-8.84944	-13.7864	-10.7825	-10.6223	-18.1817	-20.3695	-12.6272		-6.26637	6.48836	-19.6788	-0.837368	-7.12438	-10.5731	-7.83466	-8.05503	-3.31644
							AAA/#	CAA/#	GAA/#	TAA/#	ACA/#	CCA/#	GCA/#	TCA/#	AGA/#	CGA/#	GGA/#	TGA/#	ATA/#	CTA/#	GTA/#	TTA/#		AAC/#	CAC/#	GAC/#	TAC/#	ACC/#	CCC/#	GCC/#	TCC/#	AGC/#	CGC/#	GGC/#	TGC/#	ATC/#	CTC/#	GTC/#	TTC/#		AAG/#	CAG/#	GAG/#	TAG/#	ACG/#	CCG/#	GCG/#	TCG/#	AGG/#
		abC|Abc				1ST	A1	A1	A1	A1	A1	A1	A1	A1	A1	A1	A1	A1	A1	A1	A1	A1		C1	C1	C1	C1	C1	C1	C1	C1	C1	C1	C1	C1	C1	C1	C1	C1		G1	G1	G1	G1	G1	G1	G1	G1	G1
						2ND	A2	C2	G2	T2	A2	C2	G2	T2	A2	C2	G2	T2	A2	C2	G2	T2		A2	C2	G2	T2	A2	C2	G2	T2	A2	C2	G2	T2	A2	C2	G2	T2		A2	C2	G2	T2	A2	C2	G2	T2	A2
						3RD	A3	A3	A3	A3	C3	C3	C3	C3	G3	G3	G3	G3	T3	T3	T3	T3		A3	A3	A3	A3	C3	C3	C3	C3	G3	G3	G3	G3	T3	T3	T3	T3		A3	A3	A3	A3	C3	C3	C3	C3	G3
						AA	Lys	Thr	Arg	Ile	Asn	Thr	Ser	Ile	Lys	Thr	Arg	Met	Asn	Thr	Ser	Ile		Gln	Pro	Arg	Leu	His	Pro	Arg	Leu	Gln	Pro	Arg	Leu	His	Pro	Arg	Leu		Glu	Ala	Gly	Val	Asp	Ala	Gly	Val	Glu
		1ST	2ND	3RD	AA	CDN	AAA/#	ACA/#	AGA/#	ATA/#	AAC/#	ACC/#	AGC/#	ATC/#	AAG/#	ACG/#	AGG/#	ATG/#	AAT/#	ACT/#	AGT/#	ATT/#		CAA/#	CCA/#	CGA/#	CTA/#	CAC/#	CCC/#	CGC/#	CTC/#	CAG/#	CCG/#	CGG/#	CTG/#	CAT/#	CCT/#	CGT/#	CTT/#		GAA/#	GCA/#	GGA/#	GTA/#	GAC/#	GCC/#	GGC/#	GTC/#	GAG/#
		A1	A2	A3	Lys	AAA/#		7.81334	5.43945	16.4054	-2.67258	-11.7794	-13.7459	-11.0144	-6.88757	-9.60091	-3.14628	-0.615848	26.7763	9.57266	9.83069	26.0133		6.69171	-0.552383	-3.24676	1.48263	-21.977	-14.5193	-11.1143	-20.6441	-20.5948	-12.0472	-17.7508	-13.7925	5.79375	-0.0828549	-0.167089	-1.19588		31.9271	1.52885	1.74753	15.6642	-19.4469	-18.0702	-14.402	-18.3475	-25.6431
		C1	A2	A3	Gln	CAA/#	6.69171	5.6756	3.72456	-0.680225	-2.0824	-7.54015	-7.95767	-6.44363	-4.47349	-4.05012	-4.10531	-0.0749138	9.76687	9.37709	12.7908	10.3534			8.19278	-0.336676	2.87522	-7.07382	-6.96193	-5.05733	-12.2207	-9.84457	-6.44365	-23.0663	-14.7733	12.6027	-0.623232	1.87398	-0.541967		6.10654	-0.397802	-0.287406	2.07215	-12.4693	-8.43857	-7.69519	-7.97925	-13.3623
		G1	A2	A3	Glu	GAA/#	31.9271	8.01593	6.60381	10.8343	-3.26733	-10.6086	-16.2135	-7.32991	-6.03556	-7.6778	-2.44229	-0.0645357	14.6613	8.12953	8.87108	18.2587		6.10654	-0.829503	-2.50518	-1.13427	-21.2737	-14.9518	-10.4098	-15.9731	-4.86998	-10.3415	-15.177	-12.9885	4.86998	-0.195621	-0.0253013	3.91398			4.70302	3.96901	18.2511	-15.6468	-16.8111	-13.9065	-15.4723	-24.0875
		T1	A2	A3	End	TAA/#	16.7744	2.38252	-0.474273	5.33071	-1.63289	-2.17132	-8.8659	-4.11373	-4.71676	-2.59308	-3.65402	-0.311541	4.80983	4.10745	1.80263	14.2756		2.24048	-0.419965	-1.75168	-0.332839	-11.8304	-6.63133	-2.56577	-8.37264	-1.72774	-2.92643	-7.43315	-4.54084	1.72774	-0.591135	2.45885	2.18356		12.4798	3.15055	-1.25059	15.1382	-8.19546	-5.8373	-4.38761	-5.74167	-15.924
		A1	C2	A3	Thr	ACA/#	7.81334		15.4158	7.05194	-3.316	-17.836	-9.88005	-11.346	-2.08271	-10.8129	-0.151606	1.597	13.0286	13.0888	17.1715	7.14363		5.6756	12.4018	-0.243986	4.13564	-9.15189	-9.88911	-16.3227	-11.5774	-6.12613	-13.7974	-16.3227	-11.978	10.9164	2.44129	-0.693201	2.11748		8.01593	9.2912	7.93924	9.86986	-13.2039	-21.3574	-20.4547	-14.1144	-5.53049
		C1	C2	A3	Pro	CCA/#	-0.552383	12.4018	7.33414	-0.0616703	-1.37382	-4.74682	-3.75952	-4.78859	-0.11761	-4.74787	-0.109308	-0.375503	3.00658	7.9282	6.80325	-1.04747		8.19278		-0.678832	2.5992	-1.17918	-2.64821	-6.14361	-3.44311	-1.65004	-5.01258	-4.45051	-6.22184	6.80325	-1.27133	-0.634476	-0.013312		-0.829503	2.41654	3.36191	-0.253989	-3.64322	-6.21081	-7.86654	-3.06317	-1.04836
		G1	C2	A3	Ala	GCA/#	1.52885	9.2912	2.11483	1.62983	-5.22244	-5.36613	-4.05371	-1.82268	-1.92093	-2.87861	-0.172952	2.79627	-0.725516	2.72606	1.82896	3.10801		-0.397802	2.41654	-0.553435	-0.266046	-5.01808	-7.22073	-3.63444	-2.61545	-2.24055	-2.13179	-3.35455	-3.01911	2.24055	1.51151	-1.13985	9.5924		4.70302		6.19995	7.97343	-5.7137	-6.12199	-4.01509	-3.54142	-2.01764
		T1	C2	A3	Ser	TCA/#	6.36072	17.064	8.40767	2.12667	-4.52994	-9.29796	-13.3918	-8.39783	-0.473998	-11.1012	-0.708916	-0.133419	13.5059	15.767	13.7246	7.54937		7.87258	14.5781	-0.57247	-0.9854	-9.96672	-11.4054	-14.322	-8.62624	-8.61599	-11.0932	-10.7208	-14.2483	8.61599	1.40017	-0.60197	3.83563		7.27924	4.04642	3.09188	2.83502	-10.8973	-15.1838	-17.5736	-6.4208	-6.15664
		A1	G2	A3	Arg	AGA/#	5.43945	15.4158		11.2558	-1.50006	-13.7339	-5.48449	-9.01089	-0.0974473	-11.1704	2.61153	-0.492896	6.90718	9.41768	8.56835	2.85201		3.72456	7.33414	-0.68064	9.7002	-7.07382	-6.12683	-20.5214	-6.68543	-6.30135	-16.0534	-11.7114	-10.1019	4.40874	3.40314	-6.80357	-1.176		6.60381	2.11483	8.39782	6.61302	-7.55148	-15.4537	-16.6665	-10.3068	-2.05381
		C1	G2	A3	Arg	CGA/#	-3.24676	-0.243986	-0.68064	-3.46376	-0.310985	-0.202739	-0.168768	-0.906859	-0.15989	2.55349	-1.27024	1.43582	-1.7597	-0.0324898	-0.133537	-1.16038		-0.336676	-0.678832		-0.20727	2.94804	1.48663	-0.565685	-0.473935	-1.04551	-0.903157	1.42035	-0.0869959	-1.04551	2.242	3.25779	-0.111822		-2.50518	-0.553435	-1.0053	-2.13887	-1.22761	-0.257691	-0.0497565	-1.07205	-0.864358
		G1	G2	A3	Gly	GGA/#	1.74753	7.93924	8.39782	2.71103	-2.97379	-5.8675	-4.95126	-1.98987	-0.0611255	-5.52564	-1.03101	1.75473	-1.00265	4.2817	1.87059	1.83995		-0.287406	3.36191	-1.0053	-0.578111	-2.57259	-2.64973	-8.51398	-0.872053	-2.83283	-4.94317	-3.75355	-4.56475	2.83283	3.99507	-1.40409	7.77795		3.96901	6.19995		5.24836	-3.38125	-6.70689	-7.76007	-2.873	-0.803869
		T1	G2	A3	End	TGA/#	-2.33378	-2.2183	-1.89422	-1.93906	1.4059	2.30297	1.80453	2.3629	-0.854402	-0.949701	-0.567235	-0.0361746	-3.80168	-2.25775	-0.506885	-1.65846		-0.544323	-1.30619	-0.0514129	-0.639335	2.751	1.39188	2.10637	-3.77475	2.68356	1.61834	2.94742	1.92698	-2.68356	-0.41034	-0.113244	-0.218766		-1.47873	-0.240688	-0.959292	-1.2516	1.80084	2.03071	2.32615	1.76658	-1.11762
		A1	T2	A3	Ile	ATA/#	16.4054	7.05194	11.2558		-2.606	-11.7972	-7.39147	-12.1107	-2.04879	-7.11806	-1.15221	-0.336659	11.8354	4.26778	5.73903	6.52986		-0.680225	-0.0616703	-3.46376	7.86871	-12.5889	-5.83289	-11.0654	-7.38312	-11.6857	-8.22006	-9.61475	-8.2597	2.16541	-0.481909	-2.69953	1.45181		10.8343	1.62983	2.71103	25.6282	-9.72344	-11.1278	-9.86963	-14.0035	-5.29863
		C1	T2	A3	Leu	CTA/#	1.48263	4.13564	9.7002	7.86871	-0.905216	-6.81769	-2.44122	-6.51533	-0.18271	-3.55385	3.03463	-0.153207	1.8777	3.97247	4.71665	-1.11051		2.87522	2.5992	-0.20727		-3.86421	-1.97347	-7.39312	-3.52037	-2.43873	-7.25813	-4.97557	-6.59623	2.43873	2.34173	-1.04378	-0.0870214		-1.13427	-0.266046	-0.578111	4.84244	-4.27181	-5.93856	-5.96256	-5.36604	-0.406268
		G1	T2	A3	Val	GTA/#	15.6642	9.86986	6.61302	25.6282	-4.70893	-10.2278	-12.7494	-10.5741	-5.36544	-5.94736	-0.319118	-0.0680642	8.52093	6.49123	7.2696	10.6003		2.07215	-0.253989	-2.13887	4.84244	-16.3342	-8.83662	-8.4616	-10.5059	-4.05124	-6.67381	-9.94573	-8.70634	4.05124	-0.671988	-0.355621	3.48678		18.2511	7.97343	5.24836		-13.9271	-12.6254	-11.3266	-15.7297	-12.113
		T1	T2	A3	Leu	TTA/#	30.5331	6.55353	5.42016	12.3384	-6.48717	-12.9132	-14.3535	-13.8281	-8.49316	-8.98365	-3.68428	-1.73718	22.4489	11.6886	14.4101	29.4611		14.6834	-1.16562	-1.64824	3.40834	-21.6286	-11.8597	-9.03967	-20.7238	-8.20267	-12.1738	-13.8873	-15.5733	8.20267	-0.658419	-0.706149	-0.362233		16.9702	1.44355	-0.620987	14.627	-27.3812	-14.8995	-12.5208	-21.0705	-22.3359
		A1	A2	C3	Asn	AAC/#	-2.67258	-3.316	-1.50006	-2.606		4.65689	6.27892	4.23206	4.06818	6.86319	-0.26188	-0.18895	-3.71178	-2.84952	-3.12324	-6.01697		-2.0824	-1.37382	-0.310985	-0.905216	8.58769	2.49265	2.2841	1.99597	4.49072	3.04313	-1.17799	3.42304	-5.80749	-2.26009	-0.887061	-5.15726		-3.26733	-5.22244	-2.97379	-4.70893	10.6433	2.31173	2.90752	3.54545	2.58197
		C1	A2	C3	His	CAC/#	-21.977	-9.15189	-7.07382	-12.5889	8.58769	11.5735	24.0857	9.64233	4.19885	13.8668	1.38587	-0.405083	-18.3692	-16.183	-10.4985	-22.9001		-7.07382	-1.17918	2.94804	-3.86421		18.8562	15.2889	18.1105	19.5589	13.6088	16.4646	16.2428	-8.30914	-0.66921	-0.569055	-4.89968		-21.2737	-5.01808	-2.57259	-16.3342	30.347	17.1	15.0409	13.8485	16.8092
		G1	A2	C3	Asp	GAC/#	-19.4469	-13.2039	-7.55148	-9.72344	10.6433	19.3869	16.7416	12.1717	7.14637	15.4402	1.88622	-0.0483464	-20.8779	-19.1478	-21.1732	-26.3292		-12.4693	-3.64322	-1.22761	-4.27181	30.347	17.4639	15.7082	21.1658	18.0723	15.558	18.4609	16.7391	-18.0723	-2.71822	-1.21826	-3.15019		-15.6468	-5.7137	-3.38125	-13.9271		24.9702	19.8099	27.5197	17.2114
		T1	A2	C3	Tyr	TAC/#	-7.9454	-7.7148	-2.46477	-2.461	15.0537	7.13132	9.27626	4.05524	12.419	8.31558	4.47843	-0.132716	-11.8774	-8.46186	-11.3369	-15.5901		-8.4305	-1.76513	-0.0853861	-0.705911	18.027	9.54253	3.71341	12.7265	14.2612	5.2322	4.58824	6.20691	-14.2612	-1.65804	-3.76741	-2.04644		-7.55296	-6.13011	-1.28218	-5.42803	23.6326	7.2404	5.63474	9.86539	11.9556
		A1	C2	C3	Thr	ACC/#	-11.7794	-17.836	-13.7339	-11.7972	4.65689		8.70488	15.0947	2.25	7.54876	-0.286401	-1.76823	-13.7509	-12.3103	-17.0765	-12.0204		-7.54015	-4.74682	-0.202739	-6.81769	11.5735	19.9476	19.3471	11.4891	13.0786	13.3878	19.1516	20.8507	-10.0043	-4.54946	-0.19446	-4.25926		-10.6086	-5.36613	-5.8675	-10.2278	19.3869	36.5814	21.5563	24.6349	5.71619
		C1	C2	C3	Pro	CCC/#	-14.5193	-9.88911	-6.12683	-5.83289	2.49265	19.9476	11.9749	5.51838	2.21401	5.77048	1.65061	-1.22738	-12.8747	-11.2839	-11.0123	-13.4696		-6.96193	-2.64821	1.48663	-1.97347	18.8562		11.9113	14.2148	7.74842	6.87655	16.7182	14.0068	-7.74842	-0.328338	-1.18672	-3.69066		-14.9518	-7.22073	-2.64973	-8.83662	17.4639	26.7134	13.3578	11.5655	11.834
		G1	C2	C3	Ala	GCC/#	-18.0702	-21.3574	-15.4537	-11.1278	2.31173	36.5814	14.807	13.8155	1.60384	10.18	-0.333567	-0.930516	-17.6447	-20.2046	-21.9395	-15.2531		-8.43857	-6.21081	-0.257691	-5.93856	17.1	26.7134	30.2141	18.6606	12.7166	20.7223	30.9064	24.9612	-12.7166	-4.01033	-0.0587819	-5.01963		-16.8111	-6.12199	-6.70689	-12.6254	24.9702		43.3911	26.479	10.456
		T1	C2	C3	Ser	TCC/#	-16.3318	-7.10748	-3.80299	-9.5031	4.37694	13.9335	8.62797	7.08385	12.8272	3.09417	2.71749	-0.423699	-14.2605	-4.61642	-9.39862	-18.3007		-7.71327	-0.823821	1.75326	-1.77832	13.44	13.3816	3.61136	11.7104	7.07194	3.41113	7.71865	8.76571	-7.07194	-0.178915	-1.20706	-0.652842		-14.9765	-3.50993	-1.65596	-12.6268	15.3133	11.2956	5.68185	16.9066	15.4759
		A1	G2	C3	Ser	AGC/#	-13.7459	-9.88005	-5.48449	-7.39147	6.27892	8.70488		8.07422	2.73186	8.85215	3.70768	-0.381303	-15.1209	-16.7835	-10.8215	-18.0656		-7.95767	-3.75952	-0.168768	-2.44122	24.0857	11.9749	13.1655	12.6342	19.8187	10.0272	10.7221	20.1022	-9.5993	-0.659677	-0.914628	-4.11725		-16.2135	-4.05371	-4.95126	-12.7494	16.7416	14.807	18.2353	9.05205	18.0388
		C1	G2	C3	Arg	CGC/#	-11.1143	-16.3227	-20.5214	-11.0654	2.2841	19.3471	13.1655	10.9059	-0.0700267	21.5922	-1.67697	-0.320146	-10.9264	-20.2183	-14.2677	-8.46303		-5.05733	-6.14361	-0.565685	-7.39312	15.2889	11.9113		10.1722	7.22029	36.0114	23.0663	19.5372	-7.22029	-6.6439	2.53908	-5.50534		-10.4098	-3.63444	-8.51398	-8.4616	15.7082	30.2141	36.2796	13.2209	4.30907
		G1	G2	C3	Gly	GGC/#	-14.402	-20.4547	-16.6665	-9.86963	2.90752	21.5563	18.2353	15.4625	-0.88939	12.5717	-0.292568	-0.406133	-15.8627	-23.801	-24.164	-12.5893		-7.69519	-7.86654	-0.0497565	-5.96256	15.0409	13.3578	36.2796	17.4739	12.5804	25.1941	22.293	23.4619	-12.5804	-4.86614	-0.323739	-5.10431		-13.9065	-4.01509	-7.76007	-11.3266	19.8099	43.3911		20.3162	8.88948
		T1	G2	C3	Cys	TGC/#	-14.0773	-2.40858	-1.53461	-6.44158	5.15111	3.40573	19.8618	4.83248	4.34415	5.17638	3.29582	2.61949	-9.69546	-8.0919	-5.53988	-16.5591		-5.24311	-0.0331538	1.73247	-1.80646	23.4241	8.1104	4.85341	9.24888	3.46395	5.08492	8.47367	9.59303	-3.46395	-0.0818304	-1.70109	-2.05931		-15.9251	-1.60211	-0.46187	-10.4938	11.0007	5.79906	5.94488	4.61373	16.4277
		A1	T2	C3	Ile	ATC/#	-11.0144	-11.346	-9.01089	-12.1107	4.23206	15.0947	8.07422		1.12565	9.13662	-0.238183	-0.922084	-12.238	-13.0921	-14.201	-8.29762		-6.44363	-4.78859	-0.906859	-6.51533	9.64233	5.51838	10.9059	12.245	-10.5236	12.5799	13.3781	13.0679	-5.47569	-2.04542	-0.427993	-1.80569		-7.32991	-1.82268	-1.98987	-10.5741	12.1717	13.8155	15.4625	19.4294	5.57627
		C1	T2	C3	Leu	CTC/#	-20.6441	-11.5774	-6.68543	-7.38312	1.99597	11.4891	12.6342	12.245	7.1218	6.92312	5.71205	-0.132636	-20.106	-15.8591	-17.439	-18.8916		-12.2207	-3.44311	-0.473935	-3.52037	18.1105	14.2148	10.1722		13.4491	10.2281	15.3254	10.7955	-13.4491	-0.333274	-1.40932	-0.310004		-15.9731	-2.61545	-0.872053	-10.5059	21.1658	18.6606	17.4739	20.9146	23.1287
		G1	T2	C3	Val	GTC/#	-18.3475	-14.1144	-10.3068	-14.0035	3.54545	24.6349	9.05205	19.4294	6.0136	9.65751	-1.19249	-0.127906	-19.1769	-13.5091	-24.6069	-18.6812		-7.97925	-3.06317	-1.07205	-5.36604	13.8485	11.5655	13.2209	20.9146	9.97912	14.8401	14.1511	11.0329	-9.97912	-2.28632	-0.0577291	-1.56698		-15.4723	-3.54142	-2.873	-15.7297	27.5197	26.479	20.3162		11.1813
		T1	T2	C3	Phe	TTC/#	-8.83948	-6.32737	-1.94993	-5.98836	2.46522	8.33218	3.04289	7.36146	16.5769	2.36186	2.4595	-0.00873926	-8.99341	-3.64633	-9.81344	-13.5742		-4.8305	-0.310242	-0.373863	-1.11464	5.85671	3.25353	1.92268	10.2713	5.78119	2.63909	3.41925	3.29513	-5.78119	-0.513919	-1.4686	-0.129942		-7.07671	-3.06798	-0.427561	-8.55915	10.4688	5.95707	4.24841	18.9512	8.09937
		A1	A2	G3	Lys	AAG/#	-6.88757	-2.08271	-0.0974473	-2.04879	4.06818	2.25	2.73186	1.12565		-0.446228	6.51968	-0.324719	-5.21152	-1.42657	-2.97331	-10.1661		-4.47349	-0.11761	-0.15989	-0.18271	4.19885	2.21401	-0.0700267	7.1218	-3.87388	-0.00401737	-0.85174	-0.966754	-4.35175	-0.449207	-5.32308	-0.454793		-6.03556	-1.92093	-0.0611255	-5.36544	7.14637	1.60384	-0.88939	6.0136	15.3487
		C1	A2	G3	Gln	CAG/#	-20.5948	-6.12613	-6.30135	-11.6857	4.49072	13.0786	19.8187	-10.5236	-3.87388	5.04343	-1.08141	-0.153542	-15.9565	-9.80816	-8.42125	-18.0174		-9.84457	-1.65004	-1.04551	-2.43873	19.5589	7.74842	7.22029	13.4491		6.16204	7.5814	10.4419	-6.79022	-4.57432	-2.14835	-0.75595		-4.86998	-2.24055	-2.83283	-4.05124	18.0723	12.7166	12.5804	9.97912	9.45458
		G1	A2	G3	Glu	GAG/#	-25.6431	-5.53049	-2.05381	-5.29863	2.58197	5.71619	18.0388	5.57627	15.3487	4.40996	11.4357	-0.193817	-17.0043	-10.6715	-9.41737	-25.5531		-13.3623	-1.04836	-0.864358	-0.406268	16.8092	11.834	4.30907	23.1287	9.45458	4.2893	10.6366	11.2539	-9.45458	-0.267021	-2.58436	-0.400707		-24.0875	-2.01764	-0.803869	-12.113	17.2114	10.456	8.88948	11.1813
		T1	A2	G3	End	TAG/#	-2.44228	-1.16423	-0.253395	-0.263406	-0.724447	-0.663192	-0.814954	-0.0195207	-0.224492	-0.964445	2.34295	-0.451354	-1.88318	-1.52289	-0.733194	-1.49346		-0.0379526	-0.340199	-1.09464	8.19799	-0.83222	3.99376	-0.781256	-1.06904	-0.268797	-0.457659	-1.65914	-0.263094	-0.268797	-0.107773	-0.245546	-1.33662		-2.63618	-1.34482	-0.475178	-0.0742325	-0.692889	1.98367	-0.970855	-0.565724	1.95469
		A1	C2	G3	Thr	ACG/#	-9.60091	-10.8129	-11.1704	-7.11806	6.86319	7.54876	8.85215	9.13662	-0.446228		-0.533399	-0.589979	-9.71585	-17.5512	-11.1629	-8.32352		-4.05012	-4.74787	2.55349	-3.55385	13.8668	5.77048	21.5922	6.92312	5.04343	28.3567	11.5573	8.11104	-6.24712	-6.70597	2.94523	-3.35166		-7.6778	-2.87861	-5.52564	-5.94736	15.4402	10.18	12.5717	9.65751	4.40996
		C1	C2	G3	Pro	CCG/#	-12.0472	-13.7974	-16.0534	-8.22006	3.04313	13.3878	10.0272	12.5799	-0.00401737	28.3567	-0.547175	-0.448389	-11.7994	-19.7627	-17.1972	-9.32019		-6.44365	-5.01258	-0.903157	-7.25813	13.6088	6.87655	36.0114	10.2281	6.16204		21.0389	15.1252	-6.16204	-8.45005	2.10821	-3.46379		-10.3415	-2.13179	-4.94317	-6.67381	15.558	20.7223	25.1941	14.8401	4.2893
		G1	C2	G3	Ala	GCG/#	-8.57896	-15.2268	-15.9839	-7.45154	2.19508	11.2668	9.70917	8.26575	-0.206955	29.0137	-0.672759	-0.255918	-10.0239	-18.0368	-15.0263	-7.14402		-3.90586	-6.56236	-0.424704	-4.67095	9.53582	5.3652	38.7379	8.71348	7.48889	40.2409	15.4338	11.7087	-7.48889	-8.58477	3.0673	-4.13374		-7.78705	-2.27088	-8.47918	-5.84528	12.723	18.1334	27.5043	11.2773	3.37454
		T1	C2	G3	Ser	TCG/#	-10.8251	-8.03833	-6.714	-6.6154	6.29797	5.21547	5.549	8.48559	1.42246	29.8968	-0.54491	-0.440293	-7.12171	-8.7942	-8.55336	-7.38985		-2.682	-1.53331	5.79525	-2.30204	11.7721	3.65834	13.5087	6.0211	3.96878	21.7845	8.5246	3.78122	-3.96878	-4.69387	-1.21426	-2.8182		-9.34469	-3.37697	-3.8431	-8.33121	14.3675	7.74263	8.97117	11.168	4.49671
		A1	G2	G3	Arg	AGG/#	-3.14628	-0.151606	2.61153	-1.15221	-0.26188	-0.286401	3.70768	-0.238183	6.51968	-0.533399		-0.586469	-3.37916	-1.41877	-1.76963	-5.99627		-4.10531	-0.109308	-1.27024	3.03463	1.38587	1.65061	-1.67697	5.71205	-1.08141	-0.547175	-0.0356477	-0.361989	-3.39532	1.83396	-8.29378	1.43575		-2.44229	-0.172952	-1.03101	-0.319118	1.88622	-0.333567	-0.292568	-1.19249	11.4357
		C1	G2	G3	Arg	CGG/#	-17.7508	-16.3227	-11.7114	-9.61475	-1.17799	19.1516	10.7221	13.3781	-0.85174	11.5573	-0.0356477	-0.113813	-13.3445	-18.4833	-12.1644	-12.6314		-23.0663	-4.45051	1.42035	-4.97557	16.4646	16.7182	23.0663	15.3254	7.5814	21.0389		21.7778	-7.5814	-3.13413	-0.132588	-3.03921		-15.177	-3.35455	-3.75355	-9.94573	18.4609	30.9064	22.293	14.1511	10.6366
		G1	G2	G3	Gly	GGG/#	-10.1985	-5.10059	-1.93063	-2.36014	-0.060082	6.5508	10.9537	3.68812	-0.643392	2.42198	7.37141	-0.125199	-11.5035	-8.89373	-8.00877	-8.8064		-7.03898	-2.64045	-0.283324	-0.419244	6.45811	14.2951	5.24603	10.5366	5.20332	4.83887	12.4135	8.48645	-5.20332	-0.0640367	-1.52595	-0.0828617		-7.98121	-0.454777	-0.965939	-3.42146	6.36997	11.0654	7.90998	4.92749	10.1167
		T1	G2	G3	Trp	TGG/#	-5.67526	-0.328716	-0.927446	-1.94628	-0.703091	1.30558	1.39902	-0.889594	-0.214939	-0.102704	1.85762	-0.690614	-3.79497	-0.7164	-1.69949	-3.87825		-0.014111	-0.452036	2.1996	-0.771268	1.12896	2.09631	-0.93468	1.68587	0.0402699	-0.713092	1.39151	1.97031	-0.0402699	-1.24943	-0.129283	-1.20881		-3.70415	-0.348663	-0.438933	-0.756157	-0.485375	1.86362	2.04253	1.70832	2.02191
		A1	T2	G3	Met	ATG/#	-0.615848	1.597	-0.492896	-0.336659	-0.18895	-1.76823	-0.381303	-0.922084	-0.324719	-0.589979	-0.586469		-0.525645	-0.583056	-0.163383	-0.471667		-0.0749138	-0.375503	1.43582	-0.153207	-0.405083	-1.22738	-0.320146	-0.132636	-0.153542	-0.448389	-0.113813	-0.0320127	1.30098	-0.180185	-0.638697	-1.18587		-0.0645357	2.79627	1.75473	-0.0680642	-0.0483464	-0.930516	-0.406133	-0.127906	-0.193817
		C1	T2	G3	Leu	CTG/#	-13.7925	-11.978	-10.1019	-8.2597	3.42304	20.8507	20.1022	13.0679	-0.966754	8.11104	-0.361989	-0.0320127	-13.9439	-17.256	-12.9262	-13.2132		-14.7733	-6.22184	-0.0869959	-6.59623	16.2428	14.0068	19.5372	10.7955	10.4419	15.1252	21.7778		-10.4419	-3.12649	-0.199498	-4.93341		-12.9885	-3.01911	-4.56475	-8.70634	16.7391	24.9612	23.4619	11.0329	11.2539
		G1	T2	G3	Val	GTG/#	-20.6087	-12.8111	-10.3519	-12.2622	3.83936	13.3167	26.5877	10.0735	2.53742	12.0939	1.44049	-0.305418	-18.6201	-18.9419	-11.7805	-16.6956		-8.22378	-4.29171	-0.63669	-3.98246	24.359	14.4841	18.3876	16.3019	10.0453	14.0289	21.9461	26.5465	-10.0453	-1.79112	-0.00146886	-4.70103		-20.6135	-3.66669	-5.3285	-15.1837	18.7884	22.5447	23.9161	10.8892	17.1189
		T1	T2	G3	Leu	TTG/#	-0.435823	-0.276767	-0.610387	-0.714116	-0.540075	-0.784027	-1.13571	-0.406347	-0.0351768	-0.0210308	-1.01201	-0.197175	-0.308192	2.13504	-1.07728	-0.66186		6.29113	-0.908985	-0.632891	2.68234	-1.36681	-1.44161	-0.864423	-3.86648	-1.28399	-1.26674	-2.44304	-3.64459	-1.28399	-0.340037	-0.980288	-0.495543		1.21101	-0.757661	-2.16886	-0.922568	-0.870218	-1.14073	-1.2547	-0.395308	-2.28284
		A1	A2	T3	Asn	AAT/#	26.7763	13.0286	6.90718	11.8354	-3.71178	-13.7509	-15.1209	-12.238	-5.21152	-9.71585	-3.37916	-0.525645		10.7226	21.2763	20.6764		9.76687	3.00658	-1.7597	1.8777	-18.3692	-12.8747	-10.9264	-20.106	-15.9565	-11.7994	-13.3445	-13.9439	12.1462	-0.062718	-0.198015	-0.284059		14.6613	-0.725516	-1.00265	8.52093	-20.8779	-17.6447	-15.8627	-19.1769	-17.0043
		C1	A2	T3	His	CAT/#	5.79375	10.9164	4.40874	2.16541	-5.80749	-10.0043	-9.5993	-5.47569	-4.35175	-6.24712	-3.39532	1.30098	12.1462	10.3653	13.6241	7.5371		12.6027	6.80325	-1.04551	2.43873	-8.30914	-7.74842	-7.22029	-13.4491	-6.79022	-6.16204	-7.5814	-10.4419		4.57432	2.14835	-0.75595		4.86998	2.24055	2.83283	4.05124	-18.0723	-12.7166	-12.5804	-9.97912	-9.45458
		G1	A2	T3	Asp	GAT/#	18.3168	11.1873	4.04834	6.26198	-3.20186	-11.1216	-21.7086	-7.46813	-2.53895	-9.59902	-3.95778	-0.0196647	22.996	17.7273	16.0377	17.2029		7.21456	3.96563	-1.29556	-1.87165	-24.509	-21.5793	-14.0322	-20.4971	-13.9231	-11.0983	-16.4241	-17.7601	13.9231	-0.659243	-0.901865	2.93699		16.6068	3.43304	2.08719	7.59687	-21.5676	-21.0212	-18.8827	-11.5384	-16.7018
		T1	A2	T3	Tyr	TAT/#	34.2592	11.2191	6.38364	17.5261	-5.95702	-15.2272	-16.4958	-10.5923	-8.12289	-10.862	-2.87816	-0.063666	33.5359	11.6	14.3785	23.177		7.4303	1.35077	-1.85867	3.54297	-27.8426	-14.4046	-11.8196	22.9646	-14.2403	-11.2659	-14.5811	-14.0109	14.2403	-0.61073	-0.230613	-1.17351		19.572	1.90149	1.98725	17.5042	-27.4829	-19.3543	-16.4203	-21.2297	-21.308
		A1	C2	T3	Thr	ACT/#	9.57266	13.0888	9.41768	4.26778	-2.84952	-12.3103	-16.7835	-13.0921	-1.42657	-17.5512	-1.41877	-0.583056	10.7226		18.6482	13.8677		9.37709	7.9282	-0.0324898	3.97247	-16.183	-11.2839	-20.2183	-15.8591	-9.80816	-19.7627	-18.4833	-17.256	10.3653	5.67355	-0.175566	3.03391		8.12953	2.72606	4.2817	6.49123	-19.1478	-20.2046	-23.801	-13.5091	-10.6715
		C1	C2	T3	Pro	CCT/#	-0.0828549	2.44129	3.40314	-0.481909	-2.26009	-4.54946	-0.659677	-2.04542	-0.449207	-6.70597	1.83396	-0.180185	-0.062718	5.67355	3.32289	-0.206149		-0.623232	-1.27133	2.242	2.34173	-0.66921	-0.328338	-6.6439	-0.333274	-4.57432	-8.45005	-3.13413	-3.12649	4.57432		-0.277479	5.2		-0.195621	1.51151	3.99507	-0.671988	-2.71822	-4.01033	-4.86614	-2.28632	-0.267021
		G1	C2	T3	Ala	GCT/#	-0.288356	-1.20754	-0.83441	-0.00413656	-2.20476	-4.76464	-1.51133	-2.34685	-0.223354	-5.3649	-0.256169	-0.218602	-0.0491612	11.3697	3.56338	2.18704		2.70084	-0.8991	-1.00353	1.76501	-2.98196	-2.56139	-5.24537	-1.5344	-3.18089	-5.37232	-4.53685	-3.79895	3.18089	14.4146	2.06155	4.36512		-0.408228	2.03027	1.5986	-0.478807	-5.69964	-3.48248	-3.44111	-2.70175	-0.612317
		T1	C2	T3	Ser	TCT/#	5.9571	6.7546	7.84152	3.42625	-2.73178	-14.0927	-8.08268	-7.68117	-0.518677	-9.99731	-0.561771	-0.16769	7.16001	21.678	11.9704	8.14283		4.78656	3.38035	-0.499802	5.07157	-8.81551	-7.53587	-15.7258	-8.98258	-9.63824	-15.8997	-12.1963	-11.7264	9.63824	13.1002	-0.175947	3.73596		3.81918	-0.746906	2.33151	2.64702	-11.5352	-16.1771	-17.7738	-9.88568	-3.72205
		A1	G2	T3	Ser	AGT/#	9.83069	17.1715	8.56835	5.73903	-3.12324	-17.0765	-10.8215	-14.201	-2.97331	-11.1629	-1.76963	-0.163383	21.2763	18.6482		14.0605		12.7908	6.80325	-0.133537	4.71665	-10.4985	-11.0123	-14.2677	-17.439	-8.42125	-17.1972	-12.1644	-12.9262	13.6241	3.32289	-0.414286	-0.987395		8.87108	1.82896	1.87059	7.2696	-21.1732	-21.9395	-24.164	-24.6069	-9.41737
		C1	G2	T3	Arg	CGT/#	-0.167089	-0.693201	-6.80357	-2.69953	-0.887061	-0.19446	-0.914628	-0.427993	-5.32308	2.94523	-8.29378	-0.638697	-0.198015	-0.175566	-0.414286	1.45163		1.87398	-0.634476	3.25779	-1.04378	-0.569055	-1.18672	2.53908	-1.40932	-2.14835	2.10821	-0.132588	-0.199498	2.14835	-0.277479		-0.043981		-0.0253013	-1.13985	-1.40409	-0.355621	-1.21826	-0.0587819	-0.323739	-0.0577291	-2.58436
		G1	G2	T3	Gly	GGT/#	1.75311	1.91765	-0.0476967	-0.498411	-1.50579	-2.68812	-8.6981	-1.60378	-2.98976	-1.52267	-2.67253	-0.0809719	2.92348	6.82899	6.4042	6.1106		6.70769	-1.13975	-0.0894418	-0.694197	-6.17463	-6.00755	-2.66071	-6.27549	-3.70084	-1.75267	-4.39695	-4.86434	3.70084	-0.450809	9.04767	-0.445957		2.49885	2.39569	-0.548723	2.39813	-7.41848	-3.55592	-3.08276	-2.78252	-6.74811
		T1	G2	T3	Cys	TGT/#	3.74589	16.3778	11.8925	2.76442	-1.38787	-9.46969	-5.80764	-8.37507	-0.850511	-7.11766	-0.179647	1.86377	8.29684	9.23029	13.1888	2.91073		4.64057	10.9287	-0.22562	2.427	-3.11199	-3.78187	-10.4462	-7.39058	-9.72329	-9.38081	-5.99857	-5.86479	9.72329	2.58099	-0.97975	-0.245654		2.71025	1.30757	5.21377	2.98621	-7.67503	-11.5761	-14.8192	-8.6089	-3.17468
		A1	T2	T3	Ile	ATT/#	26.0133	7.14363	2.85201	6.52986	-6.01697	-12.0204	-18.0656	-8.29762	-10.1661	-8.32352	-5.99627	-0.471667	20.6764	13.8677	14.0605			10.3534	-1.04747	-1.16038	-1.11051	-22.9001	-13.4696	-8.46303	-18.8916	-18.0174	-9.32019	-12.6314	-13.2132	7.5371	-0.206149	1.45163	-2.45319		18.2587	3.10801	1.83995	10.6003	-26.3292	-15.2531	-12.5893	-18.6812	-25.5531
		C1	T2	T3	Leu	CTT/#	-1.19588	2.11748	-1.176	1.45181	-5.15726	-4.25926	-4.11725	-1.80569	-0.454793	-3.35166	1.43575	-1.18587	-0.284059	3.03391	-0.987395	-2.45319		-0.541967	-0.013312	-0.111822	-0.0870214	-4.89968	-3.69066	-5.50534	-0.310004	-0.75595	-3.46379	-3.03921	-4.93341	-0.75595	5.2	-0.043981			3.91398	9.5924	7.77795	3.48678	-3.15019	-5.01963	-5.10431	-1.56698	-0.400707
		G1	T2	T3	Val	GTT/#	8.06116	5.003	2.80728	3.92489	-3.22166	-8.9427	-14.7476	-9.28981	-0.495609	-6.67806	-0.056113	-0.089442	4.89071	13.7489	5.33467	10.4295		3.2385	2.85214	-1.32355	-1.00277	-13.1933	-10.6734	-12.4169	-6.58238	-3.0071	-8.12663	-14.1321	-15.6075	3.0071	-1.08731	-0.189636	12.0399		10.4746	4.87428	3.34415	4.77359	-9.9007	-12.5345	-13.1597	-5.7665	-7.23003
		T1	T2	T3	Phe	TTT/#	27.5759	4.63328	3.03071	8.59606	-3.11295	-12.1559	-11.0595	-10.6223	-6.26637	-7.12438	-3.31644	-0.398512	16.9359	10.6161	12.6001	35.4885		8.81826	-0.19124	-1.21903	2.0659	-15.9079	-9.74994	-8.84944	-18.1817	6.48836	-10.5731	-13.2071	-13.1538	6.48836	-0.839312	-0.531911	-2.65727		16.0398	-0.947281	-0.877975	9.81422	-20.4931	-16.0578	-13.7864	-20.3695	-19.6788
							AAA/#	ACA/#	AGA/#	ATA/#	AAC/#	ACC/#	AGC/#	ATC/#	AAG/#	ACG/#	AGG/#	ATG/#	AAT/#	ACT/#	AGT/#	ATT/#		CAA/#	CCA/#	CGA/#	CTA/#	CAC/#	CCC/#	CGC/#	CTC/#	CAG/#	CCG/#	CGG/#	CTG/#	CAT/#	CCT/#	CGT/#	CTT/#		GAA/#	GCA/#	GGA/#	GTA/#	GAC/#	GCC/#	GGC/#	GTC/#	GAG/#
		abC|aBc				1ST	A1	C1	G1	T1	A1	C1	G1	T1	A1	C1	G1	T1	A1	C1	G1	T1		A1	C1	G1	T1	A1	C1	G1	T1	A1	C1	G1	T1	A1	C1	G1	T1		A1	C1	G1	T1	A1	C1	G1	T1	A1
						2ND	A2	A2	A2	A2	A2	A2	A2	A2	A2	A2	A2	A2	A2	A2	A2	A2		C2	C2	C2	C2	C2	C2	C2	C2	C2	C2	C2	C2	C2	C2	C2	C2		G2	G2	G2	G2	G2	G2	G2	G2	G2
						3RD	A3	A3	A3	A3	C3	C3	C3	C3	G3	G3	G3	G3	T3	T3	T3	T3		A3	A3	A3	A3	C3	C3	C3	C3	G3	G3	G3	G3	T3	T3	T3	T3		A3	A3	A3	A3	C3	C3	C3	C3	G3
						AA	Lys	Gln	Glu	End	Asn	His	Asp	Tyr	Lys	Gln	Glu	End	Asn	His	Asp	Tyr		Thr	Pro	Ala	Ser	Thr	Pro	Ala	Ser	Thr	Pro	Ala	Ser	Thr	Pro	Ala	Ser		Arg	Arg	Gly	End	Ser	Arg	Gly	Cys	Arg
		1ST	2ND	3RD	AA	CDN	AAA/#	CAA/#	GAA/#	TAA/#	AAC/#	CAC/#	GAC/#	TAC/#	AAG/#	CAG/#	GAG/#	TAG/#	AAT/#	CAT/#	GAT/#	TAT/#		ACA/#	CCA/#	GCA/#	TCA/#	ACC/#	CCC/#	GCC/#	TCC/#	ACG/#	CCG/#	GCG/#	TCG/#	ACT/#	CCT/#	GCT/#	TCT/#		AGA/#	CGA/#	GGA/#	TGA/#	AGC/#	CGC/#	GGC/#	TGC/#	AGG/#
		A1	A2	A3	Lys	AAA/#		6.69171	31.9271	16.7744	-2.67258	-21.977	-19.4469	-7.9454	-6.88757	-20.5948	-25.6431	-2.44228	26.7763	5.79375	18.3168	34.2592		7.81334	-0.552383	1.52885	6.36072	-11.7794	-14.5193	-18.0702	-16.3318	-9.60091	-12.0472	-8.57896	-10.8251	9.57266	-0.0828549	-0.288356	5.9571		5.43945	-3.24676	1.74753	-2.33378	-13.7459	-11.1143	-14.402	-14.0773	-3.14628
		C1	A2	A3	Gln	CAA/#	6.69171		6.10654	2.24048	-2.0824	-7.07382	-12.4693	-8.4305	-4.47349	-9.84457	-13.3623	-0.0379526	9.76687	12.6027	7.21456	7.4303		5.6756	8.19278	-0.397802	7.87258	-7.54015	-6.96193	-8.43857	-7.71327	-4.05012	-6.44365	-3.90586	-2.682	9.37709	-0.623232	2.70084	4.78656		3.72456	-0.336676	-0.287406	-0.544323	-7.95767	-5.05733	-7.69519	-5.24311	-4.10531
		G1	A2	A3	Glu	GAA/#	31.9271	6.10654		12.4798	-3.26733	-21.2737	-15.6468	-7.55296	-6.03556	-4.86998	-24.0875	-2.63618	14.6613	4.86998	16.6068	19.572		8.01593	-0.829503	4.70302	7.27924	-10.6086	-14.9518	-16.8111	-14.9765	-7.6778	-10.3415	-7.78705	-9.34469	8.12953	-0.195621	-0.408228	3.81918		6.60381	-2.50518	3.96901	-1.47873	-16.2135	-10.4098	-13.9065	-15.9251	-2.44229
		T1	A2	A3	End	TAA/#	16.7744	2.24048	12.4798		-1.63289	-11.8304	-8.19546	-3.34742	-4.71676	-1.72774	-15.924	-1.28332	4.80983	1.72774	6.18568	10.0479		2.38252	-0.419965	3.15055	1.66166	-2.17132	-6.63133	-5.8373	-8.72717	-2.59308	-2.92643	-2.13621	-4.92293	4.10745	-0.591135	-0.0486865	-0.784554		-0.474273	-1.75168	-1.25059	-0.715795	-8.8659	-2.56577	-4.38761	-10.0419	-3.65402
		A1	C2	A3	Thr	ACA/#	7.81334	5.6756	8.01593	2.38252	-3.316	-9.15189	-13.2039	-7.7148	-2.08271	-6.12613	-5.53049	-1.16423	13.0286	10.9164	11.1873	11.2191			12.4018	9.2912	17.064	-17.836	-9.88911	-21.3574	-7.10748	-10.8129	-13.7974	-15.2268	-8.03833	13.0888	2.44129	-1.20754	6.7546		15.4158	-0.243986	7.93924	-2.2183	-9.88005	-16.3227	-20.4547	-2.40858	-0.151606
		C1	C2	A3	Pro	CCA/#	-0.552383	8.19278	-0.829503	-0.419965	-1.37382	-1.17918	-3.64322	-1.76513	-0.11761	-1.65004	-1.04836	-0.340199	3.00658	6.80325	3.96563	1.35077		12.4018		2.41654	14.5781	-4.74682	-2.64821	-6.21081	-0.823821	-4.74787	-5.01258	-6.56236	-1.53331	7.9282	-1.27133	-0.8991	3.38035		7.33414	-0.678832	3.36191	-1.30619	-3.75952	-6.14361	-7.86654	-0.0331538	-0.109308
		G1	C2	A3	Ala	GCA/#	1.52885	-0.397802	4.70302	3.15055	-5.22244	-5.01808	-5.7137	-6.13011	-1.92093	-2.24055	-2.01764	-1.34482	-0.725516	2.24055	3.43304	1.90149		9.2912	2.41654		4.04642	-5.36613	-7.22073	-6.12199	-3.50993	-2.87861	-2.13179	-2.27088	-3.37697	2.72606	1.51151	2.03027	-0.746906		2.11483	-0.553435	6.19995	-0.240688	-4.05371	-3.63444	-4.01509	-1.60211	-0.172952
		T1	C2	A3	Ser	TCA/#	6.36072	7.87258	7.27924	1.66166	-4.52994	-9.96672	-10.8973	-6.24906	-0.473998	-8.61599	-6.15664	-3.19421	13.5059	8.61599	16.0767	6.71098		17.064	14.5781	4.04642		-9.29796	-11.4054	-15.1838	-3.53374	-11.1012	-11.0932	-12.7202	-5.30666	15.767	1.40017	-1.11172	8.5751		8.40767	-0.57247	3.09188	-2.92053	-13.3918	-14.322	-17.5736	-4.59456	-0.708916
		A1	G2	A3	Arg	AGA/#	5.43945	3.72456	6.60381	-0.474273	-1.50006	-7.07382	-7.55148	-2.46477	-0.0974473	-6.30135	-2.05381	-0.253395	6.90718	4.40874	4.04834	6.38364		15.4158	7.33414	2.11483	8.40767	-13.7339	-6.12683	-15.4537	-3.80299	-11.1704	-16.0534	-15.9839	-6.714	9.41768	3.40314	-0.83441	7.84152			-0.68064	8.39782	-1.89422	-5.48449	-20.5214	-16.6665	-1.53461	2.61153
		C1	G2	A3	Arg	CGA/#	-3.24676	-0.336676	-2.50518	-1.75168	-0.310985	2.94804	-1.22761	-0.0853861	-0.15989	-1.04551	-0.864358	-1.09464	-1.7597	-1.04551	-1.29556	-1.85867		-0.243986	-0.678832	-0.553435	-0.57247	-0.202739	1.48663	-0.257691	1.75326	2.55349	-0.903157	-0.424704	5.79525	-0.0324898	2.242	-1.00353	-0.499802		-0.68064		-1.0053	-0.0514129	-0.168768	-0.565685	-0.0497565	1.73247	-1.27024
		G1	G2	A3	Gly	GGA/#	1.74753	-0.287406	3.96901	-1.25059	-2.97379	-2.57259	-3.38125	-1.28218	-0.0611255	-2.83283	-0.803869	-0.475178	-1.00265	2.83283	2.08719	1.98725		7.93924	3.36191	6.19995	3.09188	-5.8675	-2.64973	-6.70689	-1.65596	-5.52564	-4.94317	-8.47918	-3.8431	4.2817	3.99507	1.5986	2.33151		8.39782	-1.0053		-0.959292	-4.95126	-8.51398	-7.76007	-0.46187	-1.03101
		T1	G2	A3	End	TGA/#	-2.33378	-0.544323	-1.47873	-0.715795	1.4059	2.751	1.80084	-1.13707	-0.854402	2.68356	-1.11762	-0.560018	-3.80168	-2.68356	-3.53581	-2.91831		-2.2183	-1.30619	-0.240688	-2.92053	2.30297	1.39188	2.03071	-0.749911	-0.949701	1.61834	1.61023	-0.3938	-2.25775	-0.41034	-0.059429	-3.54198		-1.89422	-0.0514129	-0.959292		1.80453	2.10637	2.32615	1.483	-0.567235
		A1	T2	A3	Ile	ATA/#	16.4054	-0.680225	10.8343	5.33071	-2.606	-12.5889	-9.72344	-2.461	-2.04879	-11.6857	-5.29863	-0.263406	11.8354	2.16541	6.26198	17.5261		7.05194	-0.0616703	1.62983	2.12667	-11.7972	-5.83289	-11.1278	-9.5031	-7.11806	-8.22006	-7.45154	-6.6154	4.26778	-0.481909	-0.00413656	3.42625		11.2558	-3.46376	2.71103	-1.93906	-7.39147	-11.0654	-9.86963	-6.44158	-1.15221
		C1	T2	A3	Leu	CTA/#	1.48263	2.87522	-1.13427	-0.332839	-0.905216	-3.86421	-4.27181	-0.705911	-0.18271	-2.43873	-0.406268	8.19799	1.8777	2.43873	-1.87165	3.54297		4.13564	2.5992	-0.266046	-0.9854	-6.81769	-1.97347	-5.93856	-1.77832	-3.55385	-7.25813	-4.67095	-2.30204	3.97247	2.34173	1.76501	5.07157		9.7002	-0.20727	-0.578111	-0.639335	-2.44122	-7.39312	-5.96256	-1.80646	3.03463
		G1	T2	A3	Val	GTA/#	15.6642	2.07215	18.2511	15.1382	-4.70893	-16.3342	-13.9271	-5.42803	-5.36544	-4.05124	-12.113	-0.0742325	8.52093	4.05124	7.59687	17.5042		9.86986	-0.253989	7.97343	2.83502	-10.2278	-8.83662	-12.6254	-12.6268	-5.94736	-6.67381	-5.84528	-8.33121	6.49123	-0.671988	-0.478807	2.64702		6.61302	-2.13887	5.24836	-1.2516	-12.7494	-8.4616	-11.3266	-10.4938	-0.319118
		T1	T2	A3	Leu	TTA/#	30.5331	14.6834	16.9702	11.8942	-6.48717	-21.6286	-27.3812	-13.6861	-8.49316	-8.20267	-22.3359	-0.334301	22.4489	8.20267	12.6535	25.4773		6.55353	-1.16562	1.44355	6.26431	-12.9132	-11.8597	-14.8995	-18.4578	-8.98365	-12.1738	-6.65007	-8.96507	11.6886	-0.658419	2.03257	7.71247		5.42016	-1.64824	-0.620987	-1.95569	-14.3535	-9.03967	-12.5208	-16.3666	-3.68428
		A1	A2	C3	Asn	AAC/#	-2.67258	-2.0824	-3.26733	-1.63289		8.58769	10.6433	15.0537	4.06818	4.49072	2.58197	-0.724447	-3.71178	-5.80749	-3.20186	-5.95702		-3.316	-1.37382	-5.22244	-4.52994	4.65689	2.49265	2.31173	4.37694	6.86319	3.04313	2.19508	6.29797	-2.84952	-2.26009	-2.20476	-2.73178		-1.50006	-0.310985	-2.97379	1.4059	6.27892	2.2841	2.90752	5.15111	-0.26188
		C1	A2	C3	His	CAC/#	-21.977	-7.07382	-21.2737	-11.8304	8.58769		30.347	18.027	4.19885	19.5589	16.8092	-0.83222	-18.3692	-8.30914	-24.509	-27.8426		-9.15189	-1.17918	-5.01808	-9.96672	11.5735	18.8562	17.1	13.44	13.8668	13.6088	9.53582	11.7721	-16.183	-0.66921	-2.98196	-8.81551		-7.07382	2.94804	-2.57259	2.751	24.0857	15.2889	15.0409	23.4241	1.38587
		G1	A2	C3	Asp	GAC/#	-19.4469	-12.4693	-15.6468	-8.19546	10.6433	30.347		23.6326	7.14637	18.0723	17.2114	-0.692889	-20.8779	-18.0723	-21.5676	-27.4829		-13.2039	-3.64322	-5.7137	-10.8973	19.3869	17.4639	24.9702	15.3133	15.4402	15.558	12.723	14.3675	-19.1478	-2.71822	-5.69964	-11.5352		-7.55148	-1.22761	-3.38125	1.80084	16.7416	15.7082	19.8099	11.0007	1.88622
		T1	A2	C3	Tyr	TAC/#	-7.9454	-8.4305	-7.55296	-3.34742	15.0537	18.027	23.6326		12.419	14.2612	11.9556	-0.491903	-11.8774	-14.2612	-11.5057	-13.911		-7.7148	-1.76513	-6.13011	-6.24906	7.13132	9.54253	7.2404	11.1391	8.31558	5.2322	3.42544	6.55694	-8.46186	-1.65804	-4.32057	-6.19258		-2.46477	-0.0853861	-1.28218	-1.13707	9.27626	3.71341	5.63474	9.28713	4.47843
		A1	C2	C3	Thr	ACC/#	-11.7794	-7.54015	-10.6086	-2.17132	4.65689	11.5735	19.3869	7.13132	2.25	13.0786	5.71619	-0.663192	-13.7509	-10.0043	-11.1216	-15.2272		-17.836	-4.74682	-5.36613	-9.29796		19.9476	36.5814	13.9335	7.54876	13.3878	11.2668	5.21547	-12.3103	-4.54946	-4.76464	-14.0927		-13.7339	-0.202739	-5.8675	2.30297	8.70488	19.3471	21.5563	3.40573	-0.286401
		C1	C2	C3	Pro	CCC/#	-14.5193	-6.96193	-14.9518	-6.63133	2.49265	18.8562	17.4639	9.54253	2.21401	7.74842	11.834	3.99376	-12.8747	-7.74842	-21.5793	-14.4046		-9.88911	-2.64821	-7.22073	-11.4054	19.9476		26.7134	13.3816	5.77048	6.87655	5.3652	3.65834	-11.2839	-0.328338	-2.56139	-7.53587		-6.12683	1.48663	-2.64973	1.39188	11.9749	11.9113	13.3578	8.1104	1.65061
		G1	C2	C3	Ala	GCC/#	-18.0702	-8.43857	-16.8111	-5.8373	2.31173	17.1	24.9702	7.2404	1.60384	12.7166	10.456	1.98367	-17.6447	-12.7166	-21.0212	-19.3543		-21.3574	-6.21081	-6.12199	-15.1838	36.5814	26.7134		11.2956	10.18	20.7223	18.1334	7.74263	-20.2046	-4.01033	-3.48248	-16.1771		-15.4537	-0.257691	-6.70689	2.03071	14.807	30.2141	43.3911	5.79906	-0.333567
		T1	C2	C3	Ser	TCC/#	-16.3318	-7.71327	-14.9765	-8.72717	4.37694	13.44	15.3133	11.1391	12.8272	7.07194	15.4759	-0.402647	-14.2605	-7.07194	-9.84681	-17.5779		-7.10748	-0.823821	-3.50993	-3.53374	13.9335	13.3816	11.2956		3.09417	3.41113	1.87257	3.96092	-4.61642	-0.178915	-0.721304	-2.12842		-3.80299	1.75326	-1.65596	-0.749911	8.62797	3.61136	5.68185	9.89251	2.71749
		A1	G2	C3	Ser	AGC/#	-13.7459	-7.95767	-16.2135	-8.8659	6.27892	24.0857	16.7416	9.27626	2.73186	19.8187	18.0388	-0.814954	-15.1209	-9.5993	-21.7086	-16.4958		-9.88005	-3.75952	-4.05371	-13.3918	8.70488	11.9749	14.807	8.62797	8.85215	10.0272	9.70917	5.549	-16.7835	-0.659677	-1.51133	-8.08268		-5.48449	-0.168768	-4.95126	1.80453		13.1655	18.2353	19.8618	3.70768
		C1	G2	C3	Arg	CGC/#	-11.1143	-5.05733	-10.4098	-2.56577	2.2841	15.2889	15.7082	3.71341	-0.0700267	7.22029	4.30907	-0.781256	-10.9264	-7.22029	-14.0322	-11.8196		-16.3227	-6.14361	-3.63444	-14.322	19.3471	11.9113	30.2141	3.61136	21.5922	36.0114	38.7379	13.5087	-20.2183	-6.6439	-5.24537	-15.7258		-20.5214	-0.565685	-8.51398	2.10637	13.1655		36.2796	4.85341	-1.67697
		G1	G2	C3	Gly	GGC/#	-14.402	-7.69519	-13.9065	-4.38761	2.90752	15.0409	19.8099	5.63474	-0.88939	12.5804	8.88948	-0.970855	-15.8627	-12.5804	-18.8827	-16.4203		-20.4547	-7.86654	-4.01509	-17.5736	21.5563	13.3578	43.3911	5.68185	12.5717	25.1941	27.5043	8.97117	-23.801	-4.86614	-3.44111	-17.7738		-16.6665	-0.0497565	-7.76007	2.32615	18.2353	36.2796		5.94488	-0.292568
		T1	G2	C3	Cys	TGC/#	-14.0773	-5.24311	-15.9251	-10.0419	5.15111	23.4241	11.0007	9.28713	4.34415	3.46395	16.4277	-0.0877819	-9.69546	-3.46395	-13.3868	-13.2817		-2.40858	-0.0331538	-1.60211	-4.59456	3.40573	8.1104	5.79906	9.89251	5.17638	5.08492	2.45087	4.36415	-8.0919	-0.0818304	-1.82682	-3.99209		-1.53461	1.73247	-0.46187	1.483	19.8618	4.85341	5.94488		3.29582
		A1	T2	C3	Ile	ATC/#	-11.0144	-6.44363	-7.32991	-4.11373	4.23206	9.64233	12.1717	4.05524	1.12565	-10.5236	5.57627	-0.0195207	-12.238	-5.47569	-7.46813	-10.5923		-11.346	-4.78859	-1.82268	-8.39783	15.0947	5.51838	13.8155	7.08385	9.13662	12.5799	8.26575	8.48559	-13.0921	-2.04542	-2.34685	-7.68117		-9.01089	-0.906859	-1.98987	2.3629	8.07422	10.9059	15.4625	4.83248	-0.238183
		C1	T2	C3	Leu	CTC/#	-20.6441	-12.2207	-15.9731	-8.37264	1.99597	18.1105	21.1658	12.7265	7.1218	13.4491	23.1287	-1.06904	-20.106	-13.4491	-20.4971	22.9646		-11.5774	-3.44311	-2.61545	-8.62624	11.4891	14.2148	18.6606	11.7104	6.92312	10.2281	8.71348	6.0211	-15.8591	-0.333274	-1.5344	-8.98258		-6.68543	-0.473935	-0.872053	-3.77475	12.6342	10.1722	17.4739	9.24888	5.71205
		G1	T2	C3	Val	GTC/#	-18.3475	-7.97925	-15.4723	-5.74167	3.54545	13.8485	27.5197	9.86539	6.0136	9.97912	11.1813	-0.565724	-19.1769	-9.97912	-11.5384	-21.2297		-14.1144	-3.06317	-3.54142	-6.4208	24.6349	11.5655	26.479	16.9066	9.65751	14.8401	11.2773	11.168	-13.5091	-2.28632	-2.70175	-9.88568		-10.3068	-1.07205	-2.873	1.76658	9.05205	13.2209	20.3162	4.61373	-1.19249
		T1	T2	C3	Phe	TTC/#	-8.83948	-4.8305	-7.07671	-3.97503	2.46522	5.85671	10.4688	10.2506	16.5769	5.78119	8.09937	-0.269318	-8.99341	-5.78119	-3.93575	-10.773		-6.32737	-0.310242	-3.06798	-1.02154	8.33218	3.25353	5.95707	17.0776	2.36186	2.63909	1.53518	4.06141	-3.64633	-0.513919	-1.28266	-2.95129		-1.94993	-0.373863	-0.427561	-0.565933	3.04289	1.92268	4.24841	3.34055	2.4595
		A1	A2	G3	Lys	AAG/#	-6.88757	-4.47349	-6.03556	-4.71676	4.06818	4.19885	7.14637	12.419		-3.87388	15.3487	-0.224492	-5.21152	-4.35175	-2.53895	-8.12289		-2.08271	-0.11761	-1.92093	-0.473998	2.25	2.21401	1.60384	12.8272	-0.446228	-0.00401737	-0.206955	1.42246	-1.42657	-0.449207	-0.223354	-0.518677		-0.0974473	-0.15989	-0.0611255	-0.854402	2.73186	-0.0700267	-0.88939	4.34415	6.51968
		C1	A2	G3	Gln	CAG/#	-20.5948	-9.84457	-4.86998	-1.72774	4.49072	19.5589	18.0723	14.2612	-3.87388		9.45458	-0.268797	-15.9565	-6.79022	-13.9231	-14.2403		-6.12613	-1.65004	-2.24055	-8.61599	13.0786	7.74842	12.7166	7.07194	5.04343	6.16204	7.48889	3.96878	-9.80816	-4.57432	-3.18089	-9.63824		-6.30135	-1.04551	-2.83283	2.68356	19.8187	7.22029	12.5804	3.46395	-1.08141
		G1	A2	G3	Glu	GAG/#	-25.6431	-13.3623	-24.0875	-15.924	2.58197	16.8092	17.2114	11.9556	15.3487	9.45458		1.95469	-17.0043	-9.45458	-16.7018	-21.308		-5.53049	-1.04836	-2.01764	-6.15664	5.71619	11.834	10.456	15.4759	4.40996	4.2893	3.37454	4.49671	-10.6715	-0.267021	-0.612317	-3.72205		-2.05381	-0.864358	-0.803869	-1.11762	18.0388	4.30907	8.88948	16.4277	11.4357
		T1	A2	G3	End	TAG/#	-2.44228	-0.0379526	-2.63618	-1.28332	-0.724447	-0.83222	-0.692889	-0.491903	-0.224492	-0.268797	1.95469		-1.88318	-0.268797	-3.40787	-0.80207		-1.16423	-0.340199	-1.34482	-3.19421	-0.663192	3.99376	1.98367	-0.402647	-0.964445	-0.457659	-1.03955	-0.923001	-1.52289	-0.107773	-0.0171028	-0.640878		-0.253395	-1.09464	-0.475178	-0.560018	-0.814954	-0.781256	-0.970855	-0.0877819	2.34295
		A1	C2	G3	Thr	ACG/#	-9.60091	-4.05012	-7.6778	-2.59308	6.86319	13.8668	15.4402	8.31558	-0.446228	5.04343	4.40996	-0.964445	-9.71585	-6.24712	-9.59902	-10.862		-10.8129	-4.74787	-2.87861	-11.1012	7.54876	5.77048	10.18	3.09417		28.3567	29.0137	29.8968	-17.5512	-6.70597	-5.3649	-9.99731		-11.1704	2.55349	-5.52564	-0.949701	8.85215	21.5922	12.5717	5.17638	-0.533399
		C1	C2	G3	Pro	CCG/#	-12.0472	-6.44365	-10.3415	-2.92643	3.04313	13.6088	15.558	5.2322	-0.00401737	6.16204	4.2893	-0.457659	-11.7994	-6.16204	-11.0983	-11.2659		-13.7974	-5.01258	-2.13179	-11.0932	13.3878	6.87655	20.7223	3.41113	28.3567		40.2409	21.7845	-19.7627	-8.45005	-5.37232	-15.8997		-16.0534	-0.903157	-4.94317	1.61834	10.0272	36.0114	25.1941	5.08492	-0.547175
		G1	C2	G3	Ala	GCG/#	-8.57896	-3.90586	-7.78705	-2.13621	2.19508	9.53582	12.723	3.42544	-0.206955	7.48889	3.37454	-1.03955	-10.0239	-7.48889	-10.4591	-10.018		-15.2268	-6.56236	-2.27088	-12.7202	11.2668	5.3652	18.1334	1.87257	29.0137	40.2409		16.3743	-18.0368	-8.58477	-3.84806	-12.8358		-15.9839	-0.424704	-8.47918	1.61023	9.70917	38.7379	27.5043	2.45087	-0.672759
		T1	C2	G3	Ser	TCG/#	-10.8251	-2.682	-9.34469	-4.92293	6.29797	11.7721	14.3675	6.55694	1.42246	3.96878	4.49671	-0.923001	-7.12171	-3.96878	-5.91539	-9.64194		-8.03833	-1.53331	-3.37697	-5.30666	5.21547	3.65834	7.74263	3.96092	29.8968	21.7845	16.3743		-8.7942	-4.69387	-3.16262	-4.84983		-6.714	5.79525	-3.8431	-0.3938	5.549	13.5087	8.97117	4.36415	-0.54491
		A1	G2	G3	Arg	AGG/#	-3.14628	-4.10531	-2.44229	-3.65402	-0.26188	1.38587	1.88622	4.47843	6.51968	-1.08141	11.4357	2.34295	-3.37916	-3.39532	-3.95778	-2.87816		-0.151606	-0.109308	-0.172952	-0.708916	-0.286401	1.65061	-0.333567	2.71749	-0.533399	-0.547175	-0.672759	-0.54491	-1.41877	1.83396	-0.256169	-0.561771		2.61153	-1.27024	-1.03101	-0.567235	3.70768	-1.67697	-0.292568	3.29582
		C1	G2	G3	Arg	CGG/#	-17.7508	-23.0663	-15.177	-7.43315	-1.17799	16.4646	18.4609	4.58824	-0.85174	7.5814	10.6366	-1.65914	-13.3445	-7.5814	-16.4241	-14.5811		-16.3227	-4.45051	-3.35455	-10.7208	19.1516	16.7182	30.9064	7.71865	11.5573	21.0389	15.4338	8.5246	-18.4833	-3.13413	-4.53685	-12.1963		-11.7114	1.42035	-3.75355	2.94742	10.7221	23.0663	22.293	8.47367	-0.0356477
		G1	G2	G3	Gly	GGG/#	-10.1985	-7.03898	-7.98121	-4.78671	-0.060082	6.45811	6.36997	2.19082	-0.643392	5.20332	10.1167	4.47432	-11.5035	-5.20332	-15.1909	-8.29024		-5.10059	-2.64045	-0.454777	-8.18654	6.5508	14.2951	11.0654	4.20968	2.42198	4.83887	4.86222	-0.596079	-8.89373	-0.0640367	-0.621124	-6.04978		-1.93063	-0.283324	-0.965939	3.2881	10.9537	5.24603	7.90998	6.87002	7.37141
		T1	G2	G3	Trp	TGG/#	-5.67526	-0.014111	-3.70415	-1.5891	-0.703091	1.12896	-0.485375	-0.0750866	-0.214939	0.0402699	2.02191	3.64716	-3.79497	-0.0402699	-6.00322	-2.81693		-0.328716	-0.452036	-0.348663	-1.72231	1.30558	2.09631	1.86362	1.76027	-0.102704	-0.713092	-0.662869	-0.0558323	-0.7164	-1.24943	-0.528401	-1.31238		-0.927446	2.1996	-0.438933	-0.620353	1.39902	-0.93468	2.04253	2.38047	1.85762
		A1	T2	G3	Met	ATG/#	-0.615848	-0.0749138	-0.0645357	-0.311541	-0.18895	-0.405083	-0.0483464	-0.132716	-0.324719	-0.153542	-0.193817	-0.451354	-0.525645	1.30098	-0.0196647	-0.063666		1.597	-0.375503	2.79627	-0.133419	-1.76823	-1.22738	-0.930516	-0.423699	-0.589979	-0.448389	-0.255918	-0.440293	-0.583056	-0.180185	-0.218602	-0.16769		-0.492896	1.43582	1.75473	-0.0361746	-0.381303	-0.320146	-0.406133	2.61949	-0.586469
		C1	T2	G3	Leu	CTG/#	-13.7925	-14.7733	-12.9885	-4.54084	3.42304	16.2428	16.7391	6.20691	-0.966754	10.4419	11.2539	-0.263094	-13.9439	-10.4419	-17.7601	-14.0109		-11.978	-6.22184	-3.01911	-14.2483	20.8507	14.0068	24.9612	8.76571	8.11104	15.1252	11.7087	3.78122	-17.256	-3.12649	-3.79895	-11.7264		-10.1019	-0.0869959	-4.56475	1.92698	20.1022	19.5372	23.4619	9.59303	-0.361989
		G1	T2	G3	Val	GTG/#	-20.6087	-8.22378	-20.6135	-8.1156	3.83936	24.359	18.7884	8.54639	2.53742	10.0453	17.1189	-1.13715	-18.6201	-10.0453	-23.081	-22.1401		-12.8111	-4.29171	-3.66669	-16.4736	13.3167	14.4841	22.5447	7.83598	12.0939	14.0289	15.1391	6.42423	-18.9419	-1.79112	-1.84331	-12.1007		-10.3519	-0.63669	-5.3285	3.50998	26.5877	18.3876	23.9161	15.3224	1.44049
		T1	T2	G3	Leu	TTG/#	-0.435823	6.29113	1.21101	-0.0115763	-0.540075	-1.36681	-0.870218	-0.652416	-0.0351768	-1.28399	-2.28284	-0.765633	-0.308192	-1.28399	1.99038	-0.41137		-0.276767	-0.908985	-0.757661	-0.637952	-0.784027	-1.44161	-1.14073	-0.248521	-0.0210308	-1.26674	-0.415963	-0.449021	2.13504	-0.340037	2.22049	1.83248		-0.610387	-0.632891	-2.16886	-0.159585	-1.13571	-0.864423	-1.2547	-1.3858	-1.01201
		A1	A2	T3	Asn	AAT/#	26.7763	9.76687	14.6613	4.80983	-3.71178	-18.3692	-20.8779	-11.8774	-5.21152	-15.9565	-17.0043	-1.88318		12.1462	22.996	33.5359		13.0286	3.00658	-0.725516	13.5059	-13.7509	-12.8747	-17.6447	-14.2605	-9.71585	-11.7994	-10.0239	-7.12171	10.7226	-0.062718	-0.0491612	7.16001		6.90718	-1.7597	-1.00265	-3.80168	-15.1209	-10.9264	-15.8627	-9.69546	-3.37916
		C1	A2	T3	His	CAT/#	5.79375	12.6027	4.86998	1.72774	-5.80749	-8.30914	-18.0723	-14.2612	-4.35175	-6.79022	-9.45458	-0.268797	12.1462		13.9231	14.2403		10.9164	6.80325	2.24055	8.61599	-10.0043	-7.74842	-12.7166	-7.07194	-6.24712	-6.16204	-7.48889	-3.96878	10.3653	4.57432	3.18089	9.63824		4.40874	-1.04551	2.83283	-2.68356	-9.5993	-7.22029	-12.5804	-3.46395	-3.39532
		G1	A2	T3	Asp	GAT/#	18.3168	7.21456	16.6068	6.18568	-3.20186	-24.509	-21.5676	-11.5057	-2.53895	-13.9231	-16.7018	-3.40787	22.996	13.9231		22.7285		11.1873	3.96563	3.43304	16.0767	-11.1216	-21.5793	-21.0212	-9.84681	-9.59902	-11.0983	-10.4591	-5.91539	17.7273	-0.659243	2.10946	9.78745		4.04834	-1.29556	2.08719	-3.53581	-21.7086	-14.0322	-18.8827	-13.3868	-3.95778
		T1	A2	T3	Tyr	TAT/#	34.2592	7.4303	19.572	10.0479	-5.95702	-27.8426	-27.4829	-13.911	-8.12289	-14.2403	-21.308	-0.80207	33.5359	14.2403	22.7285			11.2191	1.35077	1.90149	6.71098	-15.2272	-14.4046	-19.3543	-17.5779	-10.862	-11.2659	-10.018	-9.64194	11.6	-0.61073	-0.814966	8.15011		6.38364	-1.85867	1.98725	-2.91831	-16.4958	-11.8196	-16.4203	-13.2817	-2.87816
		A1	C2	T3	Thr	ACT/#	9.57266	9.37709	8.12953	4.10745	-2.84952	-16.183	-19.1478	-8.46186	-1.42657	-9.80816	-10.6715	-1.52289	10.7226	10.3653	17.7273	11.6		13.0888	7.9282	2.72606	15.767	-12.3103	-11.2839	-20.2046	-4.61642	-17.5512	-19.7627	-18.0368	-8.7942		5.67355	11.3697	21.678		9.41768	-0.0324898	4.2817	-2.25775	-16.7835	-20.2183	-23.801	-8.0919	-1.41877
		C1	C2	T3	Pro	CCT/#	-0.0828549	-0.623232	-0.195621	-0.591135	-2.26009	-0.66921	-2.71822	-1.65804	-0.449207	-4.57432	-0.267021	-0.107773	-0.062718	4.57432	-0.659243	-0.61073		2.44129	-1.27133	1.51151	1.40017	-4.54946	-0.328338	-4.01033	-0.178915	-6.70597	-8.45005	-8.58477	-4.69387	5.67355		14.4146	13.1002		3.40314	2.242	3.99507	-0.41034	-0.659677	-6.6439	-4.86614	-0.0818304	1.83396
		G1	C2	T3	Ala	GCT/#	-0.288356	2.70084	-0.408228	-0.0486865	-2.20476	-2.98196	-5.69964	-4.32057	-0.223354	-3.18089	-0.612317	-0.0171028	-0.0491612	3.18089	2.10946	-0.814966		-1.20754	-0.8991	2.03027	-1.11172	-4.76464	-2.56139	-3.48248	-0.721304	-5.3649	-5.37232	-3.84806	-3.16262	11.3697	14.4146		9.98355		-0.83441	-1.00353	1.5986	-0.059429	-1.51133	-5.24537	-3.44111	-1.82682	-0.256169
		T1	C2	T3	Ser	TCT/#	5.9571	4.78656	3.81918	-0.784554	-2.73178	-8.81551	-11.5352	-6.19258	-0.518677	-9.63824	-3.72205	-0.640878	7.16001	9.63824	9.78745	8.15011		6.7546	3.38035	-0.746906	8.5751	-14.0927	-7.53587	-16.1771	-2.12842	-9.99731	-15.8997	-12.8358	-4.84983	21.678	13.1002	9.98355			7.84152	-0.499802	2.33151	-3.54198	-8.08268	-15.7258	-17.7738	-3.99209	-0.561771
		A1	G2	T3	Ser	AGT/#	9.83069	12.7908	8.87108	1.80263	-3.12324	-10.4985	-21.1732	-11.3369	-2.97331	-8.42125	-9.41737	-0.733194	21.2763	13.6241	16.0377	14.3785		17.1715	6.80325	1.82896	13.7246	-17.0765	-11.0123	-21.9395	-9.39862	-11.1629	-17.1972	-15.0263	-8.55336	18.6482	3.32289	3.56338	11.9704		8.56835	-0.133537	1.87059	-0.506885	-10.8215	-14.2677	-24.164	-5.53988	-1.76963
		C1	G2	T3	Arg	CGT/#	-0.167089	1.87398	-0.0253013	2.45885	-0.887061	-0.569055	-1.21826	-3.76741	-5.32308	-2.14835	-2.58436	-0.245546	-0.198015	2.14835	-0.901865	-0.230613		-0.693201	-0.634476	-1.13985	-0.60197	-0.19446	-1.18672	-0.0587819	-1.20706	2.94523	2.10821	3.0673	-1.21426	-0.175566	-0.277479	2.06155	-0.175947		-6.80357	3.25779	-1.40409	-0.113244	-0.914628	2.53908	-0.323739	-1.70109	-8.29378
		G1	G2	T3	Gly	GGT/#	1.75311	6.70769	2.49885	1.91686	-1.50579	-6.17463	-7.41848	-6.87401	-2.98976	-3.70084	-6.74811	-0.816352	2.92348	3.70084	7.56948	2.54543		1.91765	-1.13975	2.39569	4.43435	-2.68812	-6.00755	-3.55592	-3.57809	-1.52267	-1.75267	-1.15754	-1.04692	6.82899	-0.450809	6.82356	3.28342		-0.0476967	-0.0894418	-0.548723	-0.230056	-8.6981	-2.66071	-3.08276	-9.39692	-2.67253
		T1	G2	T3	Cys	TGT/#	3.74589	4.64057	2.71025	-0.440712	-1.38787	-3.11199	-7.67503	-3.17128	-0.850511	-9.72329	-3.17468	-0.868492	8.29684	9.72329	6.18305	6.07535		16.3778	10.9287	1.30757	10.0576	-9.46969	-3.78187	-11.5761	-2.55136	-7.11766	-9.38081	-12.841	-5.46196	9.23029	2.58099	-0.643669	6.46699		11.8925	-0.22562	5.21377	-1.01451	-5.80764	-10.4462	-14.8192	-0.00738475	-0.179647
		A1	T2	T3	Ile	ATT/#	26.0133	10.3534	18.2587	14.2756	-6.01697	-22.9001	-26.3292	-15.5901	-10.1661	-18.0174	-25.5531	-1.49346	20.6764	7.5371	17.2029	23.177		7.14363	-1.04747	3.10801	7.54937	-12.0204	-13.4696	-15.2531	-18.3007	-8.32352	-9.32019	-7.14402	-7.38985	13.8677	-0.206149	2.18704	8.14283		2.85201	-1.16038	1.83995	-1.65846	-18.0656	-8.46303	-12.5893	-16.5591	-5.99627
		C1	T2	T3	Leu	CTT/#	-1.19588	-0.541967	3.91398	2.18356	-5.15726	-4.89968	-3.15019	-2.04644	-0.454793	-0.75595	-0.400707	-1.33662	-0.284059	-0.75595	2.93699	-1.17351		2.11748	-0.013312	9.5924	3.83563	-4.25926	-3.69066	-5.01963	-0.652842	-3.35166	-3.46379	-4.13374	-2.8182	3.03391	5.2	4.36512	3.73596		-1.176	-0.111822	7.77795	-0.218766	-4.11725	-5.50534	-5.10431	-2.05931	1.43575
		G1	T2	T3	Val	GTT/#	8.06116	3.2385	10.4746	5.97051	-3.22166	-13.1933	-9.9007	-3.43631	-0.495609	-3.0071	-7.23003	-2.29706	4.89071	3.0071	14.8471	6.15032		5.003	2.85214	4.87428	12.1936	-8.9427	-10.6734	-12.5345	-4.96605	-6.67806	-8.12663	-6.96578	-4.18777	13.7489	-1.08731	5.84375	7.18465		2.80728	-1.32355	3.34415	-1.32062	-14.7476	-12.4169	-13.1597	-9.54409	-0.056113
		T1	T2	T3	Phe	TTT/#	27.5759	8.81826	16.0398	13.9434	-3.11295	-15.9079	-20.4931	-8.6465	-6.26637	6.48836	-19.6788	-0.837368	16.9359	6.48836	10.5359	22.1772		4.63328	-0.19124	-0.947281	4.40943	-12.1559	-9.74994	-16.0578	-14.2438	-7.12438	-10.5731	-7.83466	-8.05503	10.6161	-0.839312	2.03142	9.05851		3.03071	-1.21903	-0.877975	-0.65632	-11.0595	-8.84944	-13.7864	-10.7825	-3.31644
							AAA/#	CAA/#	GAA/#	TAA/#	AAC/#	CAC/#	GAC/#	TAC/#	AAG/#	CAG/#	GAG/#	TAG/#	AAT/#	CAT/#	GAT/#	TAT/#		ACA/#	CCA/#	GCA/#	TCA/#	ACC/#	CCC/#	GCC/#	TCC/#	ACG/#	CCG/#	GCG/#	TCG/#	ACT/#	CCT/#	GCT/#	TCT/#		AGA/#	CGA/#	GGA/#	TGA/#	AGC/#	CGC/#	GGC/#	TGC/#	AGG/#
		abC|abC				1ST	A1	C1	G1	T1	A1	C1	G1	T1	A1	C1	G1	T1	A1	C1	G1	T1		A1	C1	G1	T1	A1	C1	G1	T1	A1	C1	G1	T1	A1	C1	G1	T1		A1	C1	G1	T1	A1	C1	G1	T1	A1
						2ND	A2	A2	A2	A2	C2	C2	C2	C2	G2	G2	G2	G2	T2	T2	T2	T2		A2	A2	A2	A2	C2	C2	C2	C2	G2	G2	G2	G2	T2	T2	T2	T2		A2	A2	A2	A2	C2	C2	C2	C2	G2
						3RD	A3	A3	A3	A3	A3	A3	A3	A3	A3	A3	A3	A3	A3	A3	A3	A3		C3	C3	C3	C3	C3	C3	C3	C3	C3	C3	C3	C3	C3	C3	C3	C3		G3	G3	G3	G3	G3	G3	G3	G3	G3
						AA	Lys	Gln	Glu	End	Thr	Pro	Ala	Ser	Arg	Arg	Gly	End	Ile	Leu	Val	Leu		Asn	His	Asp	Tyr	Thr	Pro	Ala	Ser	Ser	Arg	Gly	Cys	Ile	Leu	Val	Phe		Lys	Gln	Glu	End	Thr	Pro	Ala	Ser	Arg
		1ST	2ND	3RD	AA	CDN	AAA/#	CAA/#	GAA/#	TAA/#	ACA/#	CCA/#	GCA/#	TCA/#	AGA/#	CGA/#	GGA/#	TGA/#	ATA/#	CTA/#	GTA/#	TTA/#		AAC/#	CAC/#	GAC/#	TAC/#	ACC/#	CCC/#	GCC/#	TCC/#	AGC/#	CGC/#	GGC/#	TGC/#	ATC/#	CTC/#	GTC/#	TTC/#		AAG/#	CAG/#	GAG/#	TAG/#	ACG/#	CCG/#	GCG/#	TCG/#	AGG/#
		A1	A2	A3	Lys	AAA/#		6.69171	31.9271	16.7744	7.81334	-0.552383	1.52885	6.36072	5.43945	-3.24676	1.74753	-2.33378	16.4054	1.48263	15.6642	30.5331		-2.67258	-21.977	-19.4469	-7.9454	-11.7794	-14.5193	-18.0702	-16.3318	-13.7459	-11.1143	-14.402	-14.0773	-11.0144	-20.6441	-18.3475	-8.83948		-6.88757	-20.5948	-25.6431	-2.44228	-9.60091	-12.0472	-8.57896	-10.8251	-3.14628
		C1	A2	A3	Gln	CAA/#	6.69171		6.10654	2.24048	5.6756	8.19278	-0.397802	7.87258	3.72456	-0.336676	-0.287406	-0.544323	-0.680225	2.87522	2.07215	14.6834		-2.0824	-7.07382	-12.4693	-8.4305	-7.54015	-6.96193	-8.43857	-7.71327	-7.95767	-5.05733	-7.69519	-5.24311	-6.44363	-12.2207	-7.97925	-4.8305		-4.47349	-9.84457	-13.3623	-0.0379526	-4.05012	-6.44365	-3.90586	-2.682	-4.10531
		G1	A2	A3	Glu	GAA/#	31.9271	6.10654		12.4798	8.01593	-0.829503	4.70302	7.27924	6.60381	-2.50518	3.96901	-1.47873	10.8343	-1.13427	18.2511	16.9702		-3.26733	-21.2737	-15.6468	-7.55296	-10.6086	-14.9518	-16.8111	-14.9765	-16.2135	-10.4098	-13.9065	-15.9251	-7.32991	-15.9731	-15.4723	-7.07671		-6.03556	-4.86998	-24.0875	-2.63618	-7.6778	-10.3415	-7.78705	-9.34469	-2.44229
		T1	A2	A3	End	TAA/#	16.7744	2.24048	12.4798		2.38252	-0.419965	3.15055	1.66166	-0.474273	-1.75168	-1.25059	-0.715795	5.33071	-0.332839	15.1382	11.8942		-1.63289	-11.8304	-8.19546	-3.34742	-2.17132	-6.63133	-5.8373	-8.72717	-8.8659	-2.56577	-4.38761	-10.0419	-4.11373	-8.37264	-5.74167	-3.97503		-4.71676	-1.72774	-15.924	-1.28332	-2.59308	-2.92643	-2.13621	-4.92293	-3.65402
		A1	C2	A3	Thr	ACA/#	7.81334	5.6756	8.01593	2.38252		12.4018	9.2912	17.064	15.4158	-0.243986	7.93924	-2.2183	7.05194	4.13564	9.86986	6.55353		-3.316	-9.15189	-13.2039	-7.7148	-17.836	-9.88911	-21.3574	-7.10748	-9.88005	-16.3227	-20.4547	-2.40858	-11.346	-11.5774	-14.1144	-6.32737		-2.08271	-6.12613	-5.53049	-1.16423	-10.8129	-13.7974	-15.2268	-8.03833	-0.151606
		C1	C2	A3	Pro	CCA/#	-0.552383	8.19278	-0.829503	-0.419965	12.4018		2.41654	14.5781	7.33414	-0.678832	3.36191	-1.30619	-0.0616703	2.5992	-0.253989	-1.16562		-1.37382	-1.17918	-3.64322	-1.76513	-4.74682	-2.64821	-6.21081	-0.823821	-3.75952	-6.14361	-7.86654	-0.0331538	-4.78859	-3.44311	-3.06317	-0.310242		-0.11761	-1.65004	-1.04836	-0.340199	-4.74787	-5.01258	-6.56236	-1.53331	-0.109308
		G1	C2	A3	Ala	GCA/#	1.52885	-0.397802	4.70302	3.15055	9.2912	2.41654		4.04642	2.11483	-0.553435	6.19995	-0.240688	1.62983	-0.266046	7.97343	1.44355		-5.22244	-5.01808	-5.7137	-6.13011	-5.36613	-7.22073	-6.12199	-3.50993	-4.05371	-3.63444	-4.01509	-1.60211	-1.82268	-2.61545	-3.54142	-3.06798		-1.92093	-2.24055	-2.01764	-1.34482	-2.87861	-2.13179	-2.27088	-3.37697	-0.172952
		T1	C2	A3	Ser	TCA/#	6.36072	7.87258	7.27924	1.66166	17.064	14.5781	4.04642		8.40767	-0.57247	3.09188	-2.92053	2.12667	-0.9854	2.83502	6.26431		-4.52994	-9.96672	-10.8973	-6.24906	-9.29796	-11.4054	-15.1838	-3.53374	-13.3918	-14.322	-17.5736	-4.59456	-8.39783	-8.62624	-6.4208	-1.02154		-0.473998	-8.61599	-6.15664	-3.19421	-11.1012	-11.0932	-12.7202	-5.30666	-0.708916
		A1	G2	A3	Arg	AGA/#	5.43945	3.72456	6.60381	-0.474273	15.4158	7.33414	2.11483	8.40767		-0.68064	8.39782	-1.89422	11.2558	9.7002	6.61302	5.42016		-1.50006	-7.07382	-7.55148	-2.46477	-13.7339	-6.12683	-15.4537	-3.80299	-5.48449	-20.5214	-16.6665	-1.53461	-9.01089	-6.68543	-10.3068	-1.94993		-0.0974473	-6.30135	-2.05381	-0.253395	-11.1704	-16.0534	-15.9839	-6.714	2.61153
		C1	G2	A3	Arg	CGA/#	-3.24676	-0.336676	-2.50518	-1.75168	-0.243986	-0.678832	-0.553435	-0.57247	-0.68064		-1.0053	-0.0514129	-3.46376	-0.20727	-2.13887	-1.64824		-0.310985	2.94804	-1.22761	-0.0853861	-0.202739	1.48663	-0.257691	1.75326	-0.168768	-0.565685	-0.0497565	1.73247	-0.906859	-0.473935	-1.07205	-0.373863		-0.15989	-1.04551	-0.864358	-1.09464	2.55349	-0.903157	-0.424704	5.79525	-1.27024
		G1	G2	A3	Gly	GGA/#	1.74753	-0.287406	3.96901	-1.25059	7.93924	3.36191	6.19995	3.09188	8.39782	-1.0053		-0.959292	2.71103	-0.578111	5.24836	-0.620987		-2.97379	-2.57259	-3.38125	-1.28218	-5.8675	-2.64973	-6.70689	-1.65596	-4.95126	-8.51398	-7.76007	-0.46187	-1.98987	-0.872053	-2.873	-0.427561		-0.0611255	-2.83283	-0.803869	-0.475178	-5.52564	-4.94317	-8.47918	-3.8431	-1.03101
		T1	G2	A3	End	TGA/#	-2.33378	-0.544323	-1.47873	-0.715795	-2.2183	-1.30619	-0.240688	-2.92053	-1.89422	-0.0514129	-0.959292		-1.93906	-0.639335	-1.2516	-1.95569		1.4059	2.751	1.80084	-1.13707	2.30297	1.39188	2.03071	-0.749911	1.80453	2.10637	2.32615	1.483	2.3629	-3.77475	1.76658	-0.565933		-0.854402	2.68356	-1.11762	-0.560018	-0.949701	1.61834	1.61023	-0.3938	-0.567235
		A1	T2	A3	Ile	ATA/#	16.4054	-0.680225	10.8343	5.33071	7.05194	-0.0616703	1.62983	2.12667	11.2558	-3.46376	2.71103	-1.93906		7.86871	25.6282	12.3384		-2.606	-12.5889	-9.72344	-2.461	-11.7972	-5.83289	-11.1278	-9.5031	-7.39147	-11.0654	-9.86963	-6.44158	-12.1107	-7.38312	-14.0035	-5.98836		-2.04879	-11.6857	-5.29863	-0.263406	-7.11806	-8.22006	-7.45154	-6.6154	-1.15221
		C1	T2	A3	Leu	CTA/#	1.48263	2.87522	-1.13427	-0.332839	4.13564	2.5992	-0.266046	-0.9854	9.7002	-0.20727	-0.578111	-0.639335	7.86871		4.84244	3.40834		-0.905216	-3.86421	-4.27181	-0.705911	-6.81769	-1.97347	-5.93856	-1.77832	-2.44122	-7.39312	-5.96256	-1.80646	-6.51533	-3.52037	-5.36604	-1.11464		-0.18271	-2.43873	-0.406268	8.19799	-3.55385	-7.25813	-4.67095	-2.30204	3.03463
		G1	T2	A3	Val	GTA/#	15.6642	2.07215	18.2511	15.1382	9.86986	-0.253989	7.97343	2.83502	6.61302	-2.13887	5.24836	-1.2516	25.6282	4.84244		14.627		-4.70893	-16.3342	-13.9271	-5.42803	-10.2278	-8.83662	-12.6254	-12.6268	-12.7494	-8.4616	-11.3266	-10.4938	-10.5741	-10.5059	-15.7297	-8.55915		-5.36544	-4.05124	-12.113	-0.0742325	-5.94736	-6.67381	-5.84528	-8.33121	-0.319118
		T1	T2	A3	Leu	TTA/#	30.5331	14.6834	16.9702	11.8942	6.55353	-1.16562	1.44355	6.26431	5.42016	-1.64824	-0.620987	-1.95569	12.3384	3.40834	14.627			-6.48717	-21.6286	-27.3812	-13.6861	-12.9132	-11.8597	-14.8995	-18.4578	-14.3535	-9.03967	-12.5208	-16.3666	-13.8281	-20.7238	-21.0705	-11.7412		-8.49316	-8.20267	-22.3359	-0.334301	-8.98365	-12.1738	-6.65007	-8.96507	-3.68428
		A1	A2	C3	Asn	AAC/#	-2.67258	-2.0824	-3.26733	-1.63289	-3.316	-1.37382	-5.22244	-4.52994	-1.50006	-0.310985	-2.97379	1.4059	-2.606	-0.905216	-4.70893	-6.48717			8.58769	10.6433	15.0537	4.65689	2.49265	2.31173	4.37694	6.27892	2.2841	2.90752	5.15111	4.23206	1.99597	3.54545	2.46522		4.06818	4.49072	2.58197	-0.724447	6.86319	3.04313	2.19508	6.29797	-0.26188
		C1	A2	C3	His	CAC/#	-21.977	-7.07382	-21.2737	-11.8304	-9.15189	-1.17918	-5.01808	-9.96672	-7.07382	2.94804	-2.57259	2.751	-12.5889	-3.86421	-16.3342	-21.6286		8.58769		30.347	18.027	11.5735	18.8562	17.1	13.44	24.0857	15.2889	15.0409	23.4241	9.64233	18.1105	13.8485	5.85671		4.19885	19.5589	16.8092	-0.83222	13.8668	13.6088	9.53582	11.7721	1.38587
		G1	A2	C3	Asp	GAC/#	-19.4469	-12.4693	-15.6468	-8.19546	-13.2039	-3.64322	-5.7137	-10.8973	-7.55148	-1.22761	-3.38125	1.80084	-9.72344	-4.27181	-13.9271	-27.3812		10.6433	30.347		23.6326	19.3869	17.4639	24.9702	15.3133	16.7416	15.7082	19.8099	11.0007	12.1717	21.1658	27.5197	10.4688		7.14637	18.0723	17.2114	-0.692889	15.4402	15.558	12.723	14.3675	1.88622
		T1	A2	C3	Tyr	TAC/#	-7.9454	-8.4305	-7.55296	-3.34742	-7.7148	-1.76513	-6.13011	-6.24906	-2.46477	-0.0853861	-1.28218	-1.13707	-2.461	-0.705911	-5.42803	-13.6861		15.0537	18.027	23.6326		7.13132	9.54253	7.2404	11.1391	9.27626	3.71341	5.63474	9.28713	4.05524	12.7265	9.86539	10.2506		12.419	14.2612	11.9556	-0.491903	8.31558	5.2322	3.42544	6.55694	4.47843
		A1	C2	C3	Thr	ACC/#	-11.7794	-7.54015	-10.6086	-2.17132	-17.836	-4.74682	-5.36613	-9.29796	-13.7339	-0.202739	-5.8675	2.30297	-11.7972	-6.81769	-10.2278	-12.9132		4.65689	11.5735	19.3869	7.13132		19.9476	36.5814	13.9335	8.70488	19.3471	21.5563	3.40573	15.0947	11.4891	24.6349	8.33218		2.25	13.0786	5.71619	-0.663192	7.54876	13.3878	11.2668	5.21547	-0.286401
		C1	C2	C3	Pro	CCC/#	-14.5193	-6.96193	-14.9518	-6.63133	-9.88911	-2.64821	-7.22073	-11.4054	-6.12683	1.48663	-2.64973	1.39188	-5.83289	-1.97347	-8.83662	-11.8597		2.49265	18.8562	17.4639	9.54253	19.9476		26.7134	13.3816	11.9749	11.9113	13.3578	8.1104	5.51838	14.2148	11.5655	3.25353		2.21401	7.74842	11.834	3.99376	5.77048	6.87655	5.3652	3.65834	1.65061
		G1	C2	C3	Ala	GCC/#	-18.0702	-8.43857	-16.8111	-5.8373	-21.3574	-6.21081	-6.12199	-15.1838	-15.4537	-0.257691	-6.70689	2.03071	-11.1278	-5.93856	-12.6254	-14.8995		2.31173	17.1	24.9702	7.2404	36.5814	26.7134		11.2956	14.807	30.2141	43.3911	5.79906	13.8155	18.6606	26.479	5.95707		1.60384	12.7166	10.456	1.98367	10.18	20.7223	18.1334	7.74263	-0.333567
		T1	C2	C3	Ser	TCC/#	-16.3318	-7.71327	-14.9765	-8.72717	-7.10748	-0.823821	-3.50993	-3.53374	-3.80299	1.75326	-1.65596	-0.749911	-9.5031	-1.77832	-12.6268	-18.4578		4.37694	13.44	15.3133	11.1391	13.9335	13.3816	11.2956		8.62797	3.61136	5.68185	9.89251	7.08385	11.7104	16.9066	17.0776		12.8272	7.07194	15.4759	-0.402647	3.09417	3.41113	1.87257	3.96092	2.71749
		A1	G2	C3	Ser	AGC/#	-13.7459	-7.95767	-16.2135	-8.8659	-9.88005	-3.75952	-4.05371	-13.3918	-5.48449	-0.168768	-4.95126	1.80453	-7.39147	-2.44122	-12.7494	-14.3535		6.27892	24.0857	16.7416	9.27626	8.70488	11.9749	14.807	8.62797		13.1655	18.2353	19.8618	8.07422	12.6342	9.05205	3.04289		2.73186	19.8187	18.0388	-0.814954	8.85215	10.0272	9.70917	5.549	3.70768
		C1	G2	C3	Arg	CGC/#	-11.1143	-5.05733	-10.4098	-2.56577	-16.3227	-6.14361	-3.63444	-14.322	-20.5214	-0.565685	-8.51398	2.10637	-11.0654	-7.39312	-8.4616	-9.03967		2.2841	15.2889	15.7082	3.71341	19.3471	11.9113	30.2141	3.61136	13.1655		36.2796	4.85341	10.9059	10.1722	13.2209	1.92268		-0.0700267	7.22029	4.30907	-0.781256	21.5922	36.0114	38.7379	13.5087	-1.67697
		G1	G2	C3	Gly	GGC/#	-14.402	-7.69519	-13.9065	-4.38761	-20.4547	-7.86654	-4.01509	-17.5736	-16.6665	-0.0497565	-7.76007	2.32615	-9.86963	-5.96256	-11.3266	-12.5208		2.90752	15.0409	19.8099	5.63474	21.5563	13.3578	43.3911	5.68185	18.2353	36.2796		5.94488	15.4625	17.4739	20.3162	4.24841		-0.88939	12.5804	8.88948	-0.970855	12.5717	25.1941	27.5043	8.97117	-0.292568
		T1	G2	C3	Cys	TGC/#	-14.0773	-5.24311	-15.9251	-10.0419	-2.40858	-0.0331538	-1.60211	-4.59456	-1.53461	1.73247	-0.46187	1.483	-6.44158	-1.80646	-10.4938	-16.3666		5.15111	23.4241	11.0007	9.28713	3.40573	8.1104	5.79906	9.89251	19.8618	4.85341	5.94488		4.83248	9.24888	4.61373	3.34055		4.34415	3.46395	16.4277	-0.0877819	5.17638	5.08492	2.45087	4.36415	3.29582
		A1	T2	C3	Ile	ATC/#	-11.0144	-6.44363	-7.32991	-4.11373	-11.346	-4.78859	-1.82268	-8.39783	-9.01089	-0.906859	-1.98987	2.3629	-12.1107	-6.51533	-10.5741	-13.8281		4.23206	9.64233	12.1717	4.05524	15.0947	5.51838	13.8155	7.08385	8.07422	10.9059	15.4625	4.83248		12.245	19.4294	7.36146		1.12565	-10.5236	5.57627	-0.0195207	9.13662	12.5799	8.26575	8.48559	-0.238183
		C1	T2	C3	Leu	CTC/#	-20.6441	-12.2207	-15.9731	-8.37264	-11.5774	-3.44311	-2.61545	-8.62624	-6.68543	-0.473935	-0.872053	-3.77475	-7.38312	-3.52037	-10.5059	-20.7238		1.99597	18.1105	21.1658	12.7265	11.4891	14.2148	18.6606	11.7104	12.6342	10.1722	17.4739	9.24888	12.245		20.9146	10.2713		7.1218	13.4491	23.1287	-1.06904	6.92312	10.2281	8.71348	6.0211	5.71205
		G1	T2	C3	Val	GTC/#	-18.3475	-7.97925	-15.4723	-5.74167	-14.1144	-3.06317	-3.54142	-6.4208	-10.3068	-1.07205	-2.873	1.76658	-14.0035	-5.36604	-15.7297	-21.0705		3.54545	13.8485	27.5197	9.86539	24.6349	11.5655	26.479	16.9066	9.05205	13.2209	20.3162	4.61373	19.4294	20.9146		18.9512		6.0136	9.97912	11.1813	-0.565724	9.65751	14.8401	11.2773	11.168	-1.19249
		T1	T2	C3	Phe	TTC/#	-8.83948	-4.8305	-7.07671	-3.97503	-6.32737	-0.310242	-3.06798	-1.02154	-1.94993	-0.373863	-0.427561	-0.565933	-5.98836	-1.11464	-8.55915	-11.7412		2.46522	5.85671	10.4688	10.2506	8.33218	3.25353	5.95707	17.0776	3.04289	1.92268	4.24841	3.34055	7.36146	10.2713	18.9512			16.5769	5.78119	8.09937	-0.269318	2.36186	2.63909	1.53518	4.06141	2.4595
		A1	A2	G3	Lys	AAG/#	-6.88757	-4.47349	-6.03556	-4.71676	-2.08271	-0.11761	-1.92093	-0.473998	-0.0974473	-0.15989	-0.0611255	-0.854402	-2.04879	-0.18271	-5.36544	-8.49316		4.06818	4.19885	7.14637	12.419	2.25	2.21401	1.60384	12.8272	2.73186	-0.0700267	-0.88939	4.34415	1.12565	7.1218	6.0136	16.5769			-3.87388	15.3487	-0.224492	-0.446228	-0.00401737	-0.206955	1.42246	6.51968
		C1	A2	G3	Gln	CAG/#	-20.5948	-9.84457	-4.86998	-1.72774	-6.12613	-1.65004	-2.24055	-8.61599	-6.30135	-1.04551	-2.83283	2.68356	-11.6857	-2.43873	-4.05124	-8.20267		4.49072	19.5589	18.0723	14.2612	13.0786	7.74842	12.7166	7.07194	19.8187	7.22029	12.5804	3.46395	-10.5236	13.4491	9.97912	5.78119		-3.87388		9.45458	-0.268797	5.04343	6.16204	7.48889	3.96878	-1.08141
		G1	A2	G3	Glu	GAG/#	-25.6431	-13.3623	-24.0875	-15.924	-5.53049	-1.04836	-2.01764	-6.15664	-2.05381	-0.864358	-0.803869	-1.11762	-5.29863	-0.406268	-12.113	-22.3359		2.58197	16.8092	17.2114	11.9556	5.71619	11.834	10.456	15.4759	18.0388	4.30907	8.88948	16.4277	5.57627	23.1287	11.1813	8.09937		15.3487	9.45458		1.95469	4.40996	4.2893	3.37454	4.49671	11.4357
		T1	A2	G3	End	TAG/#	-2.44228	-0.0379526	-2.63618	-1.28332	-1.16423	-0.340199	-1.34482	-3.19421	-0.253395	-1.09464	-0.475178	-0.560018	-0.263406	8.19799	-0.0742325	-0.334301		-0.724447	-0.83222	-0.692889	-0.491903	-0.663192	3.99376	1.98367	-0.402647	-0.814954	-0.781256	-0.970855	-0.0877819	-0.0195207	-1.06904	-0.565724	-0.269318		-0.224492	-0.268797	1.95469		-0.964445	-0.457659	-1.03955	-0.923001	2.34295
		A1	C2	G3	Thr	ACG/#	-9.60091	-4.05012	-7.6778	-2.59308	-10.8129	-4.74787	-2.87861	-11.1012	-11.1704	2.55349	-5.52564	-0.949701	-7.11806	-3.55385	-5.94736	-8.98365		6.86319	13.8668	15.4402	8.31558	7.54876	5.77048	10.18	3.09417	8.85215	21.5922	12.5717	5.17638	9.13662	6.92312	9.65751	2.36186		-0.446228	5.04343	4.40996	-0.964445		28.3567	29.0137	29.8968	-0.533399
		C1	C2	G3	Pro	CCG/#	-12.0472	-6.44365	-10.3415	-2.92643	-13.7974	-5.01258	-2.13179	-11.0932	-16.0534	-0.903157	-4.94317	1.61834	-8.22006	-7.25813	-6.67381	-12.1738		3.04313	13.6088	15.558	5.2322	13.3878	6.87655	20.7223	3.41113	10.0272	36.0114	25.1941	5.08492	12.5799	10.2281	14.8401	2.63909		-0.00401737	6.16204	4.2893	-0.457659	28.3567		40.2409	21.7845	-0.547175
		G1	C2	G3	Ala	GCG/#	-8.57896	-3.90586	-7.78705	-2.13621	-15.2268	-6.56236	-2.27088	-12.7202	-15.9839	-0.424704	-8.47918	1.61023	-7.45154	-4.67095	-5.84528	-6.65007		2.19508	9.53582	12.723	3.42544	11.2668	5.3652	18.1334	1.87257	9.70917	38.7379	27.5043	2.45087	8.26575	8.71348	11.2773	1.53518		-0.206955	7.48889	3.37454	-1.03955	29.0137	40.2409		16.3743	-0.672759
		T1	C2	G3	Ser	TCG/#	-10.8251	-2.682	-9.34469	-4.92293	-8.03833	-1.53331	-3.37697	-5.30666	-6.714	5.79525	-3.8431	-0.3938	-6.6154	-2.30204	-8.33121	-8.96507		6.29797	11.7721	14.3675	6.55694	5.21547	3.65834	7.74263	3.96092	5.549	13.5087	8.97117	4.36415	8.48559	6.0211	11.168	4.06141		1.42246	3.96878	4.49671	-0.923001	29.8968	21.7845	16.3743		-0.54491
		A1	G2	G3	Arg	AGG/#	-3.14628	-4.10531	-2.44229	-3.65402	-0.151606	-0.109308	-0.172952	-0.708916	2.61153	-1.27024	-1.03101	-0.567235	-1.15221	3.03463	-0.319118	-3.68428		-0.26188	1.38587	1.88622	4.47843	-0.286401	1.65061	-0.333567	2.71749	3.70768	-1.67697	-0.292568	3.29582	-0.238183	5.71205	-1.19249	2.4595		6.51968	-1.08141	11.4357	2.34295	-0.533399	-0.547175	-0.672759	-0.54491
		C1	G2	G3	Arg	CGG/#	-17.7508	-23.0663	-15.177	-7.43315	-16.3227	-4.45051	-3.35455	-10.7208	-11.7114	1.42035	-3.75355	2.94742	-9.61475	-4.97557	-9.94573	-13.8873		-1.17799	16.4646	18.4609	4.58824	19.1516	16.7182	30.9064	7.71865	10.7221	23.0663	22.293	8.47367	13.3781	15.3254	14.1511	3.41925		-0.85174	7.5814	10.6366	-1.65914	11.5573	21.0389	15.4338	8.5246	-0.0356477
		G1	G2	G3	Gly	GGG/#	-10.1985	-7.03898	-7.98121	-4.78671	-5.10059	-2.64045	-0.454777	-8.18654	-1.93063	-0.283324	-0.965939	3.2881	-2.36014	-0.419244	-3.42146	-8.05084		-0.060082	6.45811	6.36997	2.19082	6.5508	14.2951	11.0654	4.20968	10.9537	5.24603	7.90998	6.87002	3.68812	10.5366	4.92749	-0.990427		-0.643392	5.20332	10.1167	4.47432	2.42198	4.83887	4.86222	-0.596079	7.37141
		T1	G2	G3	Trp	TGG/#	-5.67526	-0.014111	-3.70415	-1.5891	-0.328716	-0.452036	-0.348663	-1.72231	-0.927446	2.1996	-0.438933	-0.620353	-1.94628	-0.771268	-0.756157	-1.76076		-0.703091	1.12896	-0.485375	-0.0750866	1.30558	2.09631	1.86362	1.76027	1.39902	-0.93468	2.04253	2.38047	-0.889594	1.68587	1.70832	-1.25024		-0.214939	0.0402699	2.02191	3.64716	-0.102704	-0.713092	-0.662869	-0.0558323	1.85762
		A1	T2	G3	Met	ATG/#	-0.615848	-0.0749138	-0.0645357	-0.311541	1.597	-0.375503	2.79627	-0.133419	-0.492896	1.43582	1.75473	-0.0361746	-0.336659	-0.153207	-0.0680642	-1.73718		-0.18895	-0.405083	-0.0483464	-0.132716	-1.76823	-1.22738	-0.930516	-0.423699	-0.381303	-0.320146	-0.406133	2.61949	-0.922084	-0.132636	-0.127906	-0.00873926		-0.324719	-0.153542	-0.193817	-0.451354	-0.589979	-0.448389	-0.255918	-0.440293	-0.586469
		C1	T2	G3	Leu	CTG/#	-13.7925	-14.7733	-12.9885	-4.54084	-11.978	-6.22184	-3.01911	-14.2483	-10.1019	-0.0869959	-4.56475	1.92698	-8.2597	-6.59623	-8.70634	-15.5733		3.42304	16.2428	16.7391	6.20691	20.8507	14.0068	24.9612	8.76571	20.1022	19.5372	23.4619	9.59303	13.0679	10.7955	11.0329	3.29513		-0.966754	10.4419	11.2539	-0.263094	8.11104	15.1252	11.7087	3.78122	-0.361989
		G1	T2	G3	Val	GTG/#	-20.6087	-8.22378	-20.6135	-8.1156	-12.8111	-4.29171	-3.66669	-16.4736	-10.3519	-0.63669	-5.3285	3.50998	-12.2622	-3.98246	-15.1837	-16.1893		3.83936	24.359	18.7884	8.54639	13.3167	14.4841	22.5447	7.83598	26.5877	18.3876	23.9161	15.3224	10.0735	16.3019	10.8892	4.02065		2.53742	10.0453	17.1189	-1.13715	12.0939	14.0289	15.1391	6.42423	1.44049
		T1	T2	G3	Leu	TTG/#	-0.435823	6.29113	1.21101	-0.0115763	-0.276767	-0.908985	-0.757661	-0.637952	-0.610387	-0.632891	-2.16886	-0.159585	-0.714116	2.68234	-0.922568	-0.810979		-0.540075	-1.36681	-0.870218	-0.652416	-0.784027	-1.44161	-1.14073	-0.248521	-1.13571	-0.864423	-1.2547	-1.3858	-0.406347	-3.86648	-0.395308	-0.152554		-0.0351768	-1.28399	-2.28284	-0.765633	-0.0210308	-1.26674	-0.415963	-0.449021	-1.01201
		A1	A2	T3	Asn	AAT/#	26.7763	9.76687	14.6613	4.80983	13.0286	3.00658	-0.725516	13.5059	6.90718	-1.7597	-1.00265	-3.80168	11.8354	1.8777	8.52093	22.4489		-3.71178	-18.3692	-20.8779	-11.8774	-13.7509	-12.8747	-17.6447	-14.2605	-15.1209	-10.9264	-15.8627	-9.69546	-12.238	-20.106	-19.1769	-8.99341		-5.21152	-15.9565	-17.0043	-1.88318	-9.71585	-11.7994	-10.0239	-7.12171	-3.37916
		C1	A2	T3	His	CAT/#	5.79375	12.6027	4.86998	1.72774	10.9164	6.80325	2.24055	8.61599	4.40874	-1.04551	2.83283	-2.68356	2.16541	2.43873	4.05124	8.20267		-5.80749	-8.30914	-18.0723	-14.2612	-10.0043	-7.74842	-12.7166	-7.07194	-9.5993	-7.22029	-12.5804	-3.46395	-5.47569	-13.4491	-9.97912	-5.78119		-4.35175	-6.79022	-9.45458	-0.268797	-6.24712	-6.16204	-7.48889	-3.96878	-3.39532
		G1	A2	T3	Asp	GAT/#	18.3168	7.21456	16.6068	6.18568	11.1873	3.96563	3.43304	16.0767	4.04834	-1.29556	2.08719	-3.53581	6.26198	-1.87165	7.59687	12.6535		-3.20186	-24.509	-21.5676	-11.5057	-11.1216	-21.5793	-21.0212	-9.84681	-21.7086	-14.0322	-18.8827	-13.3868	-7.46813	-20.4971	-11.5384	-3.93575		-2.53895	-13.9231	-16.7018	-3.40787	-9.59902	-11.0983	-10.4591	-5.91539	-3.95778
		T1	A2	T3	Tyr	TAT/#	34.2592	7.4303	19.572	10.0479	11.2191	1.35077	1.90149	6.71098	6.38364	-1.85867	1.98725	-2.91831	17.5261	3.54297	17.5042	25.4773		-5.95702	-27.8426	-27.4829	-13.911	-15.2272	-14.4046	-19.3543	-17.5779	-16.4958	-11.8196	-16.4203	-13.2817	-10.5923	22.9646	-21.2297	-10.773		-8.12289	-14.2403	-21.308	-0.80207	-10.862	-11.2659	-10.018	-9.64194	-2.87816
		A1	C2	T3	Thr	ACT/#	9.57266	9.37709	8.12953	4.10745	13.0888	7.9282	2.72606	15.767	9.41768	-0.0324898	4.2817	-2.25775	4.26778	3.97247	6.49123	11.6886		-2.84952	-16.183	-19.1478	-8.46186	-12.3103	-11.2839	-20.2046	-4.61642	-16.7835	-20.2183	-23.801	-8.0919	-13.0921	-15.8591	-13.5091	-3.64633		-1.42657	-9.80816	-10.6715	-1.52289	-17.5512	-19.7627	-18.0368	-8.7942	-1.41877
		C1	C2	T3	Pro	CCT/#	-0.0828549	-0.623232	-0.195621	-0.591135	2.44129	-1.27133	1.51151	1.40017	3.40314	2.242	3.99507	-0.41034	-0.481909	2.34173	-0.671988	-0.658419		-2.26009	-0.66921	-2.71822	-1.65804	-4.54946	-0.328338	-4.01033	-0.178915	-0.659677	-6.6439	-4.86614	-0.0818304	-2.04542	-0.333274	-2.28632	-0.513919		-0.449207	-4.57432	-0.267021	-0.107773	-6.70597	-8.45005	-8.58477	-4.69387	1.83396
		G1	C2	T3	Ala	GCT/#	-0.288356	2.70084	-0.408228	-0.0486865	-1.20754	-0.8991	2.03027	-1.11172	-0.83441	-1.00353	1.5986	-0.059429	-0.00413656	1.76501	-0.478807	2.03257		-2.20476	-2.98196	-5.69964	-4.32057	-4.76464	-2.56139	-3.48248	-0.721304	-1.51133	-5.24537	-3.44111	-1.82682	-2.34685	-1.5344	-2.70175	-1.28266		-0.223354	-3.18089	-0.612317	-0.0171028	-5.3649	-5.37232	-3.84806	-3.16262	-0.256169
		T1	C2	T3	Ser	TCT/#	5.9571	4.78656	3.81918	-0.784554	6.7546	3.38035	-0.746906	8.5751	7.84152	-0.499802	2.33151	-3.54198	3.42625	5.07157	2.64702	7.71247		-2.73178	-8.81551	-11.5352	-6.19258	-14.0927	-7.53587	-16.1771	-2.12842	-8.08268	-15.7258	-17.7738	-3.99209	-7.68117	-8.98258	-9.88568	-2.95129		-0.518677	-9.63824	-3.72205	-0.640878	-9.99731	-15.8997	-12.8358	-4.84983	-0.561771
		A1	G2	T3	Ser	AGT/#	9.83069	12.7908	8.87108	1.80263	17.1715	6.80325	1.82896	13.7246	8.56835	-0.133537	1.87059	-0.506885	5.73903	4.71665	7.2696	14.4101		-3.12324	-10.4985	-21.1732	-11.3369	-17.0765	-11.0123	-21.9395	-9.39862	-10.8215	-14.2677	-24.164	-5.53988	-14.201	-17.439	-24.6069	-9.81344		-2.97331	-8.42125	-9.41737	-0.733194	-11.1629	-17.1972	-15.0263	-8.55336	-1.76963
		C1	G2	T3	Arg	CGT/#	-0.167089	1.87398	-0.0253013	2.45885	-0.693201	-0.634476	-1.13985	-0.60197	-6.80357	3.25779	-1.40409	-0.113244	-2.69953	-1.04378	-0.355621	-0.706149		-0.887061	-0.569055	-1.21826	-3.76741	-0.19446	-1.18672	-0.0587819	-1.20706	-0.914628	2.53908	-0.323739	-1.70109	-0.427993	-1.40932	-0.0577291	-1.4686		-5.32308	-2.14835	-2.58436	-0.245546	2.94523	2.10821	3.0673	-1.21426	-8.29378
		G1	G2	T3	Gly	GGT/#	1.75311	6.70769	2.49885	1.91686	1.91765	-1.13975	2.39569	4.43435	-0.0476967	-0.0894418	-0.548723	-0.230056	-0.498411	-0.694197	2.39813	5.46378		-1.50579	-6.17463	-7.41848	-6.87401	-2.68812	-6.00755	-3.55592	-3.57809	-8.6981	-2.66071	-3.08276	-9.39692	-1.60378	-6.27549	-2.78252	-2.15208		-2.98976	-3.70084	-6.74811	-0.816352	-1.52267	-1.75267	-1.15754	-1.04692	-2.67253
		T1	G2	T3	Cys	TGT/#	3.74589	4.64057	2.71025	-0.440712	16.3778	10.9287	1.30757	10.0576	11.8925	-0.22562	5.21377	-1.01451	2.76442	2.427	2.98621	3.59816		-1.38787	-3.11199	-7.67503	-3.17128	-9.46969	-3.78187	-11.5761	-2.55136	-5.80764	-10.4462	-14.8192	-0.00738475	-8.37507	-7.39058	-8.6089	-2.84796		-0.850511	-9.72329	-3.17468	-0.868492	-7.11766	-9.38081	-12.841	-5.46196	-0.179647
		A1	T2	T3	Ile	ATT/#	26.0133	10.3534	18.2587	14.2756	7.14363	-1.04747	3.10801	7.54937	2.85201	-1.16038	1.83995	-1.65846	6.52986	-1.11051	10.6003	29.4611		-6.01697	-22.9001	-26.3292	-15.5901	-12.0204	-13.4696	-15.2531	-18.3007	-18.0656	-8.46303	-12.5893	-16.5591	-8.29762	-18.8916	-18.6812	-13.5742		-10.1661	-18.0174	-25.5531	-1.49346	-8.32352	-9.32019	-7.14402	-7.38985	-5.99627
		C1	T2	T3	Leu	CTT/#	-1.19588	-0.541967	3.91398	2.18356	2.11748	-0.013312	9.5924	3.83563	-1.176	-0.111822	7.77795	-0.218766	1.45181	-0.0870214	3.48678	-0.362233		-5.15726	-4.89968	-3.15019	-2.04644	-4.25926	-3.69066	-5.01963	-0.652842	-4.11725	-5.50534	-5.10431	-2.05931	-1.80569	-0.310004	-1.56698	-0.129942		-0.454793	-0.75595	-0.400707	-1.33662	-3.35166	-3.46379	-4.13374	-2.8182	1.43575
		G1	T2	T3	Val	GTT/#	8.06116	3.2385	10.4746	5.97051	5.003	2.85214	4.87428	12.1936	2.80728	-1.32355	3.34415	-1.32062	3.92489	-1.00277	4.77359	5.98543		-3.22166	-13.1933	-9.9007	-3.43631	-8.9427	-10.6734	-12.5345	-4.96605	-14.7476	-12.4169	-13.1597	-9.54409	-9.28981	-6.58238	-5.7665	-1.1768		-0.495609	-3.0071	-7.23003	-2.29706	-6.67806	-8.12663	-6.96578	-4.18777	-0.056113
		T1	T2	T3	Phe	TTT/#	27.5759	8.81826	16.0398	13.9434	4.63328	-0.19124	-0.947281	4.40943	3.03071	-1.21903	-0.877975	-0.65632	8.59606	2.0659	9.81422	28.32		-3.11295	-15.9079	-20.4931	-8.6465	-12.1559	-9.74994	-16.0578	-14.2438	-11.0595	-8.84944	-13.7864	-10.7825	-10.6223	-18.1817	-20.3695	-12.6272		-6.26637	6.48836	-19.6788	-0.837368	-7.12438	-10.5731	-7.83466	-8.05503	-3.31644
							AAA/#	CAA/#	GAA/#	TAA/#	ACA/#	CCA/#	GCA/#	TCA/#	AGA/#	CGA/#	GGA/#	TGA/#	ATA/#	CTA/#	GTA/#	TTA/#		AAC/#	CAC/#	GAC/#	TAC/#	ACC/#	CCC/#	GCC/#	TCC/#	AGC/#	CGC/#	GGC/#	TGC/#	ATC/#	CTC/#	GTC/#	TTC/#		AAG/#	CAG/#	GAG/#	TAG/#	ACG/#	CCG/#	GCG/#	TCG/#	AGG/#
[truncated: 24 more columns]
