# Supplementary material for: Does codon bias have an evolutionary origin?
Source: Theor Biol Med Model. 2008 Jul 30;5:16. doi: 10.1186/1742-4682-5-16 (PMC2519059; doi:10.1186/1742-4682-5-16)
Supplement: Additional file 6 — Prediction of Wobble Bases. List of correlations between the frequency of a codon and the frequency of other codons, which contain the 4 × 4 permutations of codons at the 1st and 2nd codon positions. 64 times 16 equations were calculated from these correlations. Only the strongest correlations, those used in codon predictions, are listed and color coded. Positive correlations are indicated by bold letter in blue background and negative correlations are given by italic letters in pink background. F is as defined in fig. 9. [file 1742-4682-5-16-S6.xls]

## Sheet: ABC~ABX !
		PanGenomic Codon Correlations
		AA	Y		a	X		b		F	f		AA	Y		a	X		b		F	f		AA	Y		a	X		b		F	f		AA	Y		a	X		b		F	f		AA	Y		a
		Lys	AAA/#	=	0.523891	AAX/#	+	-0.0250183		2.48654e-34	33.6044		Arg	AGA/#	=	0.328253	TCX/#	+	-0.00456838		3.36607e-08	7.47288		Gln	CAA/#	=	0.261522	TTX/#	+	-0.00154926		6.93664e-15	14.1589		Arg	CGA/#	=	0.072782	CGX/#	+	0.0033898		3.7308e-05	4.4282		Glu	GAA/#	=	0.269075
		Lys	AAA/#	=	0.595747	TTX/#	+	-0.0129531		1.97709e-20	19.704		Arg	AGA/#	=	0.0846146	AAX/#	+	0.00326813		5.89195e-05	4.22974		Gln	CAA/#	=	0.30712	CAX/#	+	-0.000270325		7.17487e-06	5.14419		Arg	CGA/#	=	0.0857351	CAX/#	+	0.000334291		0.000768003	3.11464		Glu	GAA/#	=	0.438732
		Lys	AAA/#	=	0.762396	ATX/#	+	-0.0329612		2.5691e-20	19.5902		Arg	AGA/#	=	0.0902181	TTX/#	+	0.0056962		0.00151169	2.82054		Gln	CAA/#	=	0.120697	AAX/#	+	0.00559689		1.17262e-05	4.93084		Arg	CGA/#	=	0.0934336	TCX/#	+	0.000835657		0.0017892	2.74734		Glu	GAA/#	=	0.32978
		Lys	AAA/#	=	1.28415	TAX/#	+	-0.0120563		6.39431e-12	11.1942		Arg	AGA/#	=	0.164805	ACX/#	+	0.00308042		0.0036148	2.44192		Gln	CAA/#	=	0.123916	ATX/#	+	0.00835315		0.0104273	1.98183		Arg	CGA/#	=	0.0656528	CCX/#	+	0.0024495		0.00304904	2.51584		Glu	GAA/#	=	0.597216
		Lys	AAA/#	=	0	GAX/#	+	0		0	0		Arg	AGA/#	=	0.103349	ATX/#	+	0.00373947		0.0047903	2.31964		Gln	CAA/#	=	0.194596	TCX/#	+	0.00898225		0.0185923	1.73067		Arg	CGA/#	=	0.0940457	TGX/#	+	0.00287971		0.00833976	2.07885		Glu	GAA/#	=	0.21635
		Lys	AAA/#	=	0	ACX/#	+	0		0	0		Arg	AGA/#	=	0.105054	CCX/#	+	0.00752736		0.0237726	1.62392		Gln	CAA/#	=	0	GAX/#	+	0		0	0		Arg	CGA/#	=	0	AGX/#	+	0		0	0		Glu	GAA/#	=	0
		Lys	AAA/#	=	0	AGX/#	+	0		0	0		Arg	AGA/#	=	0	TGX/#	+	0		0	0		Gln	CAA/#	=	0	TAX/#	+	0		0	0		Arg	CGA/#	=	0	TTX/#	+	0		0	0		Glu	GAA/#	=	0
		Lys	AAA/#	=	0	TCX/#	+	0		0	0		Arg	AGA/#	=	0	GAX/#	+	0		0	0		Gln	CAA/#	=	0	AGX/#	+	0		0	0		Arg	CGA/#	=	0	GAX/#	+	0		0	0		Glu	GAA/#	=	0
		Lys	AAA/#	=	-0.505762	CAX/#	+	0.0669234		0.000303249	-3.5182		Arg	AGA/#	=	0	TAX/#	+	0		0	0		Gln	CAA/#	=	0	TGX/#	+	0		0	0		Arg	CGA/#	=	0	ACX/#	+	0		0	0		Glu	GAA/#	=	-0.36903
		Lys	AAA/#	=	-0.76967	GTX/#	+	0.0861918		1.83367e-05	-4.73668		Arg	AGA/#	=	0	CAX/#	+	0		0	0		Gln	CAA/#	=	0	CCX/#	+	0		0	0		Arg	CGA/#	=	0	GCX/#	+	0		0	0		Glu	GAA/#	=	-0.301778
		Lys	AAA/#	=	-0.881506	TGX/#	+	0.0620822		3.65821e-06	-5.43673		Arg	AGA/#	=	-0.122883	CGX/#	+	0.0169857		0.000958291	-3.0185		Gln	CAA/#	=	0	ACX/#	+	0		0	0		Arg	CGA/#	=	0	GGX/#	+	0		0	0		Glu	GAA/#	=	-0.403211
		Lys	AAA/#	=	-0.668599	CCX/#	+	0.0688377		7.74427e-09	-8.11102		Arg	AGA/#	=	-0.227085	GGX/#	+	0.0282791		2.07139e-05	-4.68374		Gln	CAA/#	=	-0.101347	CGX/#	+	0.0227071		0.0415387	-1.38155		Arg	CGA/#	=	0	GTX/#	+	0		0	0		Glu	GAA/#	=	-0.349165
		Lys	AAA/#	=	-0.576387	CGX/#	+	0.0537848		5.49665e-10	-9.2599		Arg	AGA/#	=	-0.169928	CTX/#	+	0.0236582		6.9976e-07	-6.15505		Gln	CAA/#	=	-0.27927	GGX/#	+	0.0382498		7.63692e-05	-4.11708		Arg	CGA/#	=	0	CTX/#	+	0		0	0		Glu	GAA/#	=	-0.603668
		Lys	AAA/#	=	-0.871103	GGX/#	+	0.0936171		8.8161e-11	-10.0547		Arg	AGA/#	=	-0.400086	GTX/#	+	0.0397043		7.21633e-10	-9.14168		Gln	CAA/#	=	-0.181746	GCX/#	+	0.0325812		2.65022e-05	-4.57672		Arg	CGA/#	=	-0.0832176	TAX/#	+	0.00883393		0.0250852	-1.60058		Glu	GAA/#	=	-0.317018
		Lys	AAA/#	=	-0.570679	GCX/#	+	0.0762103		2.41692e-12	-11.6167		Arg	AGA/#	=	-0.00314791	AGX/#	+	4.48711e-10		4.48711e-10	-9.34803		Gln	CAA/#	=	-0.456257	GTX/#	+	0.0499044		1.83282e-07	-6.73688		Arg	CGA/#	=	-0.0441669	ATX/#	+	0.00972415		0.012505	-1.90291		Glu	GAA/#	=	-0.318003
		Lys	AAA/#	=	-0.76419	CTX/#	+	0.0830022		2.53658e-22	-21.5958		Arg	AGA/#	=	-0.260988	GCX/#	+	0.0319177		8.72356e-20	-19.0593		Gln	CAA/#	=	-0.392367	CTX/#	+	0.0441751		1.02771e-24	-23.9881		Arg	CGA/#	=	-0.0352606	AAX/#	+	0.00982312		0.000562531	-3.24985		Glu	GAA/#	=	-0.431082
		Asn	AAC/#	=	0.0614822	CTX/#	+	0.0171074		0.0412508	1.38457		Ser	AGC/#	=	0.204782	CTX/#	+	-6.45232e-05		2.29039e-17	16.6401		His	CAC/#	=	0.14698	CTX/#	+	0.000975226		7.8227e-15	14.1066		Arg	CGC/#	=	0.264984	GCX/#	+	-0.0100262		1.39101e-16	15.8567		Asp	GAC/#	=	0.312301
		Asn	AAC/#	=	0	CAX/#	+	0		0	0		Ser	AGC/#	=	0.138633	GCX/#	+	0.00279697		2.42802e-08	7.61475		His	CAC/#	=	0.0996734	GCX/#	+	0.00301654		2.02989e-07	6.69253		Arg	CGC/#	=	0.28849	CGX/#	+	-0.00030635		1.29876e-15	14.8865		Asp	GAC/#	=	0.217008
		Asn	AAC/#	=	0	CGX/#	+	0		0	0		Ser	AGC/#	=	0.134452	CGX/#	+	0.00842972		1.91947e-06	5.71682		His	CAC/#	=	0.107311	CGX/#	+	0.00671263		5.95108e-07	6.2254		Arg	CGC/#	=	0.237963	CTX/#	+	-0.00578197		2.4338e-11	10.6137		Asp	GAC/#	=	0.202952
		Asn	AAC/#	=	0	ACX/#	+	0		0	0		Ser	AGC/#	=	0.156097	GGX/#	+	0.00232767		0.000197563	3.7043		His	CAC/#	=	0.187631	TGX/#	+	0.00443561		1.28278e-05	4.89185		Arg	CGC/#	=	0.256757	GGX/#	+	-0.00810567		8.6645e-06	5.06226		Asp	GAC/#	=	0.357799
		Asn	AAC/#	=	0	TAX/#	+	0		0	0		Ser	AGC/#	=	0.132062	CCX/#	+	0.00614114		0.000198429	3.70239		His	CAC/#	=	0.114378	CCX/#	+	0.00442689		2.11276e-05	4.67515		Arg	CGC/#	=	0.235969	GTX/#	+	-0.00652729		0.00164848	2.78292		Asp	GAC/#	=	0.240076
		Asn	AAC/#	=	0	CCX/#	+	0		0	0		Ser	AGC/#	=	0.185919	TGX/#	+	0.00710793		0.00117288	2.93075		His	CAC/#	=	0.119335	GGX/#	+	0.00219801		0.000199448	3.70017		Arg	CGC/#	=	0	TGX/#	+	0		0	0		Asp	GAC/#	=	0.163546
		Asn	AAC/#	=	0	GCX/#	+	0		0	0		Ser	AGC/#	=	0.121618	CAX/#	+	0.00513246		0.00341003	2.46724		His	CAC/#	=	0.113987	CAX/#	+	0.00300069		0.000289737	3.538		Arg	CGC/#	=	0	CCX/#	+	0		0	0		Asp	GAC/#	=	0.195149
		Asn	AAC/#	=	0	GTX/#	+	0		0	0		Ser	AGC/#	=	0.112549	AGX/#	+	0.00745689		0.0114654	1.94061		His	CAC/#	=	0.121643	GTX/#	+	0.00212971		0.00318053	2.4975		Arg	CGC/#	=	0	CAX/#	+	0		0	0		Asp	GAC/#	=	0
		Asn	AAC/#	=	0	AAX/#	+	0		0	0		Ser	AGC/#	=	0.132226	GTX/#	+	0.00403979		0.0147852	1.83017		His	CAC/#	=	0	GAX/#	+	0		0	0		Arg	CGC/#	=	0	ACX/#	+	0		0	0		Asp	GAC/#	=	0
		Asn	AAC/#	=	0	TCX/#	+	0		0	0		Ser	AGC/#	=	0	GAX/#	+	0		0	0		His	CAC/#	=	0	TCX/#	+	0		0	0		Arg	CGC/#	=	-0.114857	GAX/#	+	0.0230436		0.00615256	-2.21094		Asp	GAC/#	=	0
		Asn	AAC/#	=	0	GAX/#	+	0		0	0		Ser	AGC/#	=	0	ACX/#	+	0		0	0		His	CAC/#	=	0	AGX/#	+	0		0	0		Arg	CGC/#	=	-0.250127	TAX/#	+	0.0183743		0.00263187	-2.57974		Asp	GAC/#	=	0
		Asn	AAC/#	=	0	TGX/#	+	0		0	0		Ser	AGC/#	=	-0.129344	TCX/#	+	0.0197817		0.00797735	-2.09814		His	CAC/#	=	0	ACX/#	+	0		0	0		Arg	CGC/#	=	-0.248404	AGX/#	+	0.0212889		4.22753e-05	-4.37391		Asp	GAC/#	=	0
		Asn	AAC/#	=	0	GGX/#	+	0		0	0		Ser	AGC/#	=	-0.260794	TAX/#	+	0.0223793		7.41224e-06	-5.13005		His	CAC/#	=	-0.178321	TAX/#	+	0.0167618		7.2568e-05	-4.13925		Arg	CGC/#	=	-0.274507	TCX/#	+	0.0238905		3.65342e-05	-4.4373		Asp	GAC/#	=	-0.310126
		Asn	AAC/#	=	0	AGX/#	+	0		0	0		Ser	AGC/#	=	-0.107615	AAX/#	+	0.0251505		1.76707e-12	-11.7527		His	CAC/#	=	-0.0850829	AAX/#	+	0.0199661		1.90757e-13	-12.7195		Arg	CGC/#	=	-0.187454	ATX/#	+	0.0258997		1.06776e-06	-5.97153		Asp	GAC/#	=	-0.156232
		Asn	AAC/#	=	-0.0898017	TTX/#	+	0.0281718		0.000148869	-3.8272		Ser	AGC/#	=	-0.187999	ATX/#	+	0.0295652		3.97013e-13	-12.4012		His	CAC/#	=	-0.153803	ATX/#	+	0.0239145		2.27354e-15	-14.6433		Arg	CGC/#	=	-0.159886	TTX/#	+	0.022051		6.73091e-08	-7.17193		Asp	GAC/#	=	-0.296942
		Asn	AAC/#	=	-0.125288	ATX/#	+	0.0321068		3.28204e-05	-4.48386		Ser	AGC/#	=	-0.151362	TTX/#	+	0.0249874		3.9506e-14	-13.4033		His	CAC/#	=	-0.122367	TTX/#	+	0.0200525		3.83199e-16	-15.4166		Arg	CGC/#	=	-0.151615	AAX/#	+	0.0265431		9.08749e-13	-12.0416		Asp	GAC/#	=	-0.24722
		Lys	AAG/#	=	0.209301	CTX/#	+	0.01376		3.45577e-05	4.46145		Arg	AGG/#	=	0.410319	AGX/#	+	-0.0109528		1.56261e-21	20.8061		Gln	CAG/#	=	0.401791	CTX/#	+	-0.0061485		9.95003e-26	25.0022		Arg	CGG/#	=	0.191252	CTX/#	+	-0.00573147		5.34286e-19	18.2722		Glu	GAG/#	=	0.491419
		Lys	AAG/#	=	0.311804	GTX/#	+	0.00612022		0.00187365	2.72731		Arg	AGG/#	=	0.142828	CTX/#	+	-0.000157868		4.16311e-06	5.38058		Gln	CAG/#	=	0.24691	GCX/#	+	0.0012941		4.82529e-09	8.31648		Arg	CGG/#	=	0.172241	CGX/#	+	0.000650573		6.38785e-13	12.1946		Glu	GAG/#	=	0.338485
		Lys	AAG/#	=	0.169153	GAX/#	+	0.00673905		0.00244779	2.61123		Arg	AGG/#	=	0.143976	CCX/#	+	0.00151674		0.00046317	3.33426		Gln	CAG/#	=	0.273886	CGX/#	+	0.0101824		6.07874e-09	8.21619		Arg	CGG/#	=	0.153028	GCX/#	+	-0.00477521		1.15622e-12	11.937		Glu	GAG/#	=	0.234947
		Lys	AAG/#	=	0.21425	AGX/#	+	0.016651		0.00977956	2.00968		Arg	AGG/#	=	0.136319	GGX/#	+	-0.000347967		0.0054851	2.26082		Gln	CAG/#	=	0.350714	CAX/#	+	-0.00310901		2.76003e-07	6.55909		Arg	CGG/#	=	0.203307	GGX/#	+	-0.00739252		2.42981e-08	7.61443		Glu	GAG/#	=	0.375646
		Lys	AAG/#	=	0.22632	TCX/#	+	0.014963		0.0129333	1.88829		Arg	AGG/#	=	0.165002	GTX/#	+	-0.00217082		0.00827396	2.08229		Gln	CAG/#	=	0.299944	CCX/#	+	0.00393817		3.84407e-07	6.41521		Arg	CGG/#	=	0.169808	GTX/#	+	-0.00500127		0.000433405	3.36311		Glu	GAG/#	=	0.360283
		Lys	AAG/#	=	0.141062	CCX/#	+	0.0197913		0.0368368	1.43372		Arg	AGG/#	=	0.149491	TGX/#	+	0.00422748		0.025599	1.59178		Gln	CAG/#	=	0.336183	GGX/#	+	-0.00348053		1.70974e-06	5.76707		Arg	CGG/#	=	0.158229	TGX/#	+	0.00144686		0.00227217	2.64356		Glu	GAG/#	=	0.409961
		Lys	AAG/#	=	0	AAX/#	+	0		0	0		Arg	AGG/#	=	0	CAX/#	+	0		0	0		Gln	CAG/#	=	0.371372	TGX/#	+	0.00771884		0.000129059	3.88921		Arg	CGG/#	=	0.0924452	CCX/#	+	0.00164467		0.00437764	2.35876		Glu	GAG/#	=	0.425788
		Lys	AAG/#	=	0	CGX/#	+	0		0	0		Arg	AGG/#	=	0	CGX/#	+	0		0	0		Gln	CAG/#	=	0.210466	GTX/#	+	0.00518463		0.0234349	1.63014		Arg	CGG/#	=	0	GAX/#	+	0		0	0		Glu	GAG/#	=	0.199833
		Lys	AAG/#	=	0	GCX/#	+	0		0	0		Arg	AGG/#	=	0	TCX/#	+	0		0	0		Gln	CAG/#	=	0	ACX/#	+	0		0	0		Arg	CGG/#	=	0	CAX/#	+	0		0	0		Glu	GAG/#	=	0
		Lys	AAG/#	=	0	ACX/#	+	0		0	0		Arg	AGG/#	=	0	GAX/#	+	0		0	0		Gln	CAG/#	=	0	GAX/#	+	0		0	0		Arg	CGG/#	=	0	ACX/#	+	0		0	0		Glu	GAG/#	=	0
		Lys	AAG/#	=	0	TGX/#	+	0		0	0		Arg	AGG/#	=	0	ACX/#	+	0		0	0		Gln	CAG/#	=	0	TCX/#	+	0		0	0		Arg	CGG/#	=	-0.085239	AGX/#	+	0.010495		0.0346521	-1.46027		Glu	GAG/#	=	0
		Lys	AAG/#	=	0	GGX/#	+	0		0	0		Arg	AGG/#	=	0	GCX/#	+	0		0	0		Gln	CAG/#	=	0	AGX/#	+	0		0	0		Arg	CGG/#	=	-0.126765	TCX/#	+	0.0131212		0.00385857	-2.41357		Glu	GAG/#	=	0
		Lys	AAG/#	=	0	CAX/#	+	0		0	0		Arg	AGG/#	=	-0.159499	TAX/#	+	0.0146817		0.0216134	-1.66528		Gln	CAG/#	=	-0.592685	TAX/#	+	0.0408318		5.59913e-10	-9.25188		Arg	CGG/#	=	-0.201101	TAX/#	+	0.0136857		0.000156545	-3.80536		Glu	GAG/#	=	-0.623069
		Lys	AAG/#	=	-0.318854	TAX/#	+	0.0386007		0.00419605	-2.37716		Arg	AGG/#	=	-0.0924708	ATX/#	+	0.017081		0.0050113	-2.30005		Gln	CAG/#	=	-0.352483	ATX/#	+	0.0505341		2.29506e-16	-15.6392		Arg	CGG/#	=	-0.132206	ATX/#	+	0.0180954		7.61697e-08	-7.11822		Glu	GAG/#	=	-0.23359
		Lys	AAG/#	=	-0.161295	TTX/#	+	0.0398913		7.63256e-05	-4.11733		Arg	AGG/#	=	-0.0556444	AAX/#	+	0.0152184		0.00388453	-2.41066		Gln	CAG/#	=	-0.208114	AAX/#	+	0.0429793		1.02376e-16	-15.9898		Arg	CGG/#	=	-0.133302	TTX/#	+	0.0170215		2.37044e-13	-12.6252		Glu	GAG/#	=	-0.420504
		Lys	AAG/#	=	-0.309422	ATX/#	+	0.0544409		4.91958e-10	-9.30807		Arg	AGG/#	=	-0.100532	TTX/#	+	0.0169126		6.82536e-05	-4.16587		Gln	CAG/#	=	-0.320741	TTX/#	+	0.0449023		3.85851e-25	-24.4136		Arg	CGG/#	=	-0.11048	AAX/#	+	0.0189533		6.14535e-17	-16.2115		Glu	GAG/#	=	-0.368473
		Asn	AAT/#	=	0.464547	AAX/#	+	-0.026304		3.52989e-32	31.4522		Ser	AGT/#	=	0.074044	AAX/#	+	0.00320905		7.39739e-12	11.1309		His	CAT/#	=	0.0696544	TTX/#	+	0.00633884		6.6521e-07	6.17704		Arg	CGT/#	=	0.081784	GCX/#	+	0.00243161		0.000123816	3.90722		Asp	GAT/#	=	0.226145
		Asn	AAT/#	=	0.45741	TTX/#	+	-0.00994627		1.25246e-13	12.9022		Ser	AGT/#	=	0.0891765	TTX/#	+	0.00451678		1.35355e-09	8.86853		His	CAT/#	=	0.0459058	AAX/#	+	0.00667559		1.66583e-05	4.77837		Arg	CGT/#	=	0.0797878	CGX/#	+	0.00573894		0.000868793	3.06108		Asp	GAT/#	=	0.239047
		Asn	AAT/#	=	0.577833	ATX/#	+	-0.0246409		3.60357e-13	12.4433		Ser	AGT/#	=	0.0902431	ATX/#	+	0.00363883		3.7089e-06	5.43075		His	CAT/#	=	0.0733952	ATX/#	+	0.0053953		6.11692e-05	4.21347		Arg	CGT/#	=	0	CAX/#	+	0		0	0		Asp	GAT/#	=	0.296288
		Asn	AAT/#	=	0.961741	TAX/#	+	-0.00837722		3.67427e-08	7.43483		Ser	AGT/#	=	0.0983776	TCX/#	+	0.00640361		0.00406045	2.39143		His	CAT/#	=	0.108647	TCX/#	+	0.0061198		0.000565193	3.2478		Arg	CGT/#	=	0	AAX/#	+	0		0	0		Asp	GAT/#	=	0.463358
		Asn	AAT/#	=	0	TCX/#	+	0		0	0		Ser	AGT/#	=	0.116812	TAX/#	+	0.00739266		0.00554811	2.25586		His	CAT/#	=	0.0779875	CAX/#	+	0.00692284		0.00408398	2.38892		Arg	CGT/#	=	0	TCX/#	+	0		0	0		Asp	GAT/#	=	0.206698
		Asn	AAT/#	=	0	CAX/#	+	0		0	0		Ser	AGT/#	=	0	AGX/#	+	0		0	0		His	CAT/#	=	0.107782	TAX/#	+	0.00798376		0.00582872	2.23443		Arg	CGT/#	=	0	TGX/#	+	0		0	0		Asp	GAT/#	=	0.181404
		Asn	AAT/#	=	0	GAX/#	+	0		0	0		Ser	AGT/#	=	0	CAX/#	+	0		0	0		His	CAT/#	=	0	GAX/#	+	0		0	0		Arg	CGT/#	=	0	GGX/#	+	0		0	0		Asp	GAT/#	=	0
		Asn	AAT/#	=	0	ACX/#	+	0		0	0		Ser	AGT/#	=	0	TGX/#	+	0		0	0		His	CAT/#	=	0	CCX/#	+	0		0	0		Arg	CGT/#	=	0	TTX/#	+	0		0	0		Asp	GAT/#	=	0
		Asn	AAT/#	=	0	AGX/#	+	0		0	0		Ser	AGT/#	=	0	GAX/#	+	0		0	0		His	CAT/#	=	0	AGX/#	+	0		0	0		Arg	CGT/#	=	0	GTX/#	+	0		0	0		Asp	GAT/#	=	-0.148138
		Asn	AAT/#	=	-0.520228	TGX/#	+	0.0427889		0.0032137	-2.49299		Ser	AGT/#	=	0	ACX/#	+	0		0	0		His	CAT/#	=	0	ACX/#	+	0		0	0		Arg	CGT/#	=	0	CTX/#	+	0		0	0		Asp	GAT/#	=	-0.27329
		Asn	AAT/#	=	-0.435508	CCX/#	+	0.0488697		5.85916e-05	-4.23216		Ser	AGT/#	=	-0.0523918	CCX/#	+	0.01432		0.0401948	-1.39583		His	CAT/#	=	0	TGX/#	+	0		0	0		Arg	CGT/#	=	0	ATX/#	+	0		0	0		Asp	GAT/#	=	-0.452507
		Asn	AAT/#	=	-0.447023	CGX/#	+	0.0414434		1.90455e-07	-6.72021		Ser	AGT/#	=	-0.0864979	CGX/#	+	0.014514		1.621e-05	-4.79022		His	CAT/#	=	-0.0445171	CGX/#	+	0.0133817		0.020217	-1.69428		Arg	CGT/#	=	0	GAX/#	+	0		0	0		Asp	GAT/#	=	-0.293525
		Asn	AAT/#	=	-1.02591	GTX/#	+	0.0953152		1.95945e-11	-10.7079		Ser	AGT/#	=	-0.160804	GGX/#	+	0.0225283		1.4541e-08	-7.83741		His	CAT/#	=	-0.106205	GGX/#	+	0.019094		0.000101656	-3.99287		Arg	CGT/#	=	0	ACX/#	+	0		0	0		Asp	GAT/#	=	-0.3667
		Asn	AAT/#	=	-0.850015	GGX/#	+	0.0841467		8.25511e-13	-12.0833		Ser	AGT/#	=	-0.204551	GTX/#	+	0.0253426		1.40097e-08	-7.85357		His	CAT/#	=	-0.0847449	GCX/#	+	0.0180768		2.34735e-07	-6.62942		Arg	CGT/#	=	0	TAX/#	+	0		0	0		Asp	GAT/#	=	-0.237108
		Asn	AAT/#	=	-0.575783	GCX/#	+	0.0685397		4.62471e-16	-15.3349		Ser	AGT/#	=	-0.119054	GCX/#	+	0.0203138		1.39547e-12	-11.8553		His	CAT/#	=	-0.185989	GTX/#	+	0.0243619		2.99667e-08	-7.52336		Arg	CGT/#	=	-0.0700673	CCX/#	+	0.0119752		0.0191502	-1.71783		Asp	GAT/#	=	-0.293129
		Asn	AAT/#	=	-0.716766	CTX/#	+	0.0719579		3.50437e-25	-24.4554		Ser	AGT/#	=	-0.14235	CTX/#	+	0.0206499		8.35978e-17	-16.0778		His	CAT/#	=	-0.124149	CTX/#	+	0.0197606		1.9158e-14	-13.7176		Arg	CGT/#	=	-0.21422	AGX/#	+	0.0187462		4.16503e-10	-9.38038		Asp	GAT/#	=	-0.386536
		Thr	ACA/#	=	0.0840056	AAX/#	+	0.00585545		6.5586e-07	6.18319		Ile	ATA/#	=	0.448693	ATX/#	+	-0.024488		3.97022e-17	16.4012		Pro	CCA/#	=	0.334742	TCX/#	+	-0.00354289		6.03617e-11	10.2192		Leu	CTA/#	=	0.128774	AGX/#	+	0.00198018		1.15834e-05	4.93616		Ala	GCA/#	=	0.0784767
		Thr	ACA/#	=	0.226075	TCX/#	+	0.00338782		5.20389e-06	5.28367		Ile	ATA/#	=	0.229609	AAX/#	+	-0.0108508		1.92832e-12	11.7148		Pro	CCA/#	=	0.176026	CAX/#	+	0.00303375		0.000154433	3.81126		Leu	CTA/#	=	0.0506918	TTX/#	+	0.00415648		0.00071782	3.14398		Ala	GCA/#	=	0
		Thr	ACA/#	=	0.113911	ATX/#	+	0.00532105		0.000111259	3.95366		Ile	ATA/#	=	0.713509	TAX/#	+	-0.0106487		3.03819e-09	8.51739		Pro	CCA/#	=	0.143039	CCX/#	+	0.00695476		0.000396485	3.40177		Leu	CTA/#	=	0.0818805	TCX/#	+	0.00384747		0.0135356	1.86852		Ala	GCA/#	=	0
		Thr	ACA/#	=	0.161365	ACX/#	+	0.00580344		0.000435616	3.3609		Ile	ATA/#	=	0.21701	TTX/#	+	-0.00204121		2.47079e-06	5.60716		Pro	CCA/#	=	0.136207	ACX/#	+	0.00615555		0.00661962	2.17917		Leu	CTA/#	=	0	ATX/#	+	0		0	0		Ala	GCA/#	=	0
		Thr	ACA/#	=	0.0645947	TTX/#	+	0.0102608		0.00569396	2.24459		Ile	ATA/#	=	0.30429	AGX/#	+	0.000581906		0.00124577	2.90456		Pro	CCA/#	=	0.159487	TGX/#	+	0.00930629		0.0151514	1.81955		Leu	CTA/#	=	0	AAX/#	+	0		0	0		Ala	GCA/#	=	0
		Thr	ACA/#	=	0.106811	AGX/#	+	0.0102567		0.0225603	1.64665		Ile	ATA/#	=	0	ACX/#	+	0		0	0		Pro	CCA/#	=	0.108364	AGX/#	+	0.0090344		0.0326053	1.48671		Leu	CTA/#	=	0	TAX/#	+	0		0	0		Ala	GCA/#	=	0
		Thr	ACA/#	=	0	TAX/#	+	0		0	0		Ile	ATA/#	=	0	GAX/#	+	0		0	0		Pro	CCA/#	=	0	AAX/#	+	0		0	0		Leu	CTA/#	=	0	GAX/#	+	0		0	0		Ala	GCA/#	=	0
		Thr	ACA/#	=	0	CCX/#	+	0		0	0		Ile	ATA/#	=	0	TCX/#	+	0		0	0		Pro	CCA/#	=	0	TTX/#	+	0		0	0		Leu	CTA/#	=	0	CCX/#	+	0		0	0		Ala	GCA/#	=	0
		Thr	ACA/#	=	0	TGX/#	+	0		0	0		Ile	ATA/#	=	-0.31196	TGX/#	+	0.0250068		0.0115624	-1.93695		Pro	CCA/#	=	0	ATX/#	+	0		0	0		Leu	CTA/#	=	0	ACX/#	+	0		0	0		Ala	GCA/#	=	0
		Thr	ACA/#	=	0	CAX/#	+	0		0	0		Ile	ATA/#	=	-0.225652	CCX/#	+	0.0268368		0.00326456	-2.48618		Pro	CCA/#	=	0	GAX/#	+	0		0	0		Leu	CTA/#	=	0	CAX/#	+	0		0	0		Ala	GCA/#	=	0
		Thr	ACA/#	=	0	GAX/#	+	0		0	0		Ile	ATA/#	=	-0.375339	GTX/#	+	0.0404363		0.0010627	-2.97359		Pro	CCA/#	=	0	TAX/#	+	0		0	0		Leu	CTA/#	=	0	TGX/#	+	0		0	0		Ala	GCA/#	=	0
		Thr	ACA/#	=	-0.0944561	CGX/#	+	0.018559		0.00195003	-2.70996		Ile	ATA/#	=	-0.367857	GGX/#	+	0.0402012		3.54885e-05	-4.44991		Pro	CCA/#	=	-0.0716149	CGX/#	+	0.0166528		0.0317191	-1.49868		Leu	CTA/#	=	-0.0416709	CGX/#	+	0.00959014		0.0368057	-1.43409		Ala	GCA/#	=	0
		Thr	ACA/#	=	-0.18804	GGX/#	+	0.0281532		1.56526e-05	-4.80541		Ile	ATA/#	=	-0.283572	CTX/#	+	0.0332414		6.43902e-07	-6.19118		Pro	CCA/#	=	-0.148019	GGX/#	+	0.024296		0.0020621	-2.68569		Leu	CTA/#	=	-0.057636	CTX/#	+	0.0118536		0.00207601	-2.68277		Ala	GCA/#	=	0
		Thr	ACA/#	=	-0.277416	GTX/#	+	0.0340045		3.48609e-07	-6.45766		Ile	ATA/#	=	-0.305751	CGX/#	+	0.0254524		3.29228e-07	-6.4825		Pro	CCA/#	=	-0.237791	GTX/#	+	0.0302028		7.87879e-05	-4.10354		Leu	CTA/#	=	-0.0911597	GGX/#	+	0.0143782		0.0014931	-2.82591		Ala	GCA/#	=	0
		Thr	ACA/#	=	-0.176091	CTX/#	+	0.0265663		6.01998e-11	-10.2204		Ile	ATA/#	=	-0.453637	CAX/#	+	0.0442565		9.21635e-08	-7.03544		Pro	CCA/#	=	-0.134748	GCX/#	+	0.0240907		2.79772e-06	-5.5532		Leu	CTA/#	=	-0.124615	GTX/#	+	0.0165534		0.000605563	-3.21784		Ala	GCA/#	=	0
		Thr	ACA/#	=	-0.187277	GCX/#	+	0.0290651		3.0063e-14	-13.522		Ile	ATA/#	=	-0.340802	GCX/#	+	0.0401228		4.41349e-11	-10.3552		Pro	CCA/#	=	-0.147629	CTX/#	+	0.0236176		1.122e-06	-5.95001		Leu	CTA/#	=	-0.0803727	GCX/#	+	0.0140613		3.01762e-06	-5.52034		Ala	GCA/#	=	0
		Thr	ACC/#	=	0.249426	CTX/#	+	-7.73682e-05		5.23887e-14	13.2808		Ile	ATC/#	=	0.225259	CTX/#	+	0.00564829		1.69934e-12	11.7697		Pro	CCC/#	=	0.235408	CTX/#	+	-0.00402659		6.35048e-14	13.1972		Leu	CTC/#	=	0.350454	CTX/#	+	-0.00781893		2.65119e-29	28.5766		Ala	GCC/#	=	0.465429
		Thr	ACC/#	=	0.191674	GCX/#	+	0.00174537		5.35493e-09	8.27125		Ile	ATC/#	=	0.196308	GCX/#	+	0.00560372		1.70334e-10	9.7687		Pro	CCC/#	=	0.377956	TGX/#	+	-0.000895959		4.48897e-08	7.34785		Leu	CTC/#	=	0.234746	GCX/#	+	-0.00273954		1.02007e-11	10.9914		Ala	GCC/#	=	0.416548
		Thr	ACC/#	=	0.201729	CGX/#	+	0.00900703		4.89546e-08	7.31021		Ile	ATC/#	=	0.291919	GGX/#	+	0.000139476		9.03146e-09	8.04424		Pro	CCC/#	=	0.150138	CGX/#	+	0.00588493		2.95515e-05	4.52942		Leu	CTC/#	=	0.370474	GGX/#	+	-0.0107225		5.27334e-11	10.2779		Ala	GCC/#	=	0.368212
		Thr	ACC/#	=	0.224242	GGX/#	+	0.000526238		5.28885e-05	4.27664		Ile	ATC/#	=	0.164999	CGX/#	+	0.0144235		3.96166e-06	5.40212		Pro	CCC/#	=	0.151131	CCX/#	+	0.003142		0.000766153	3.11568		Leu	CTC/#	=	0.416436	GTX/#	+	-0.0135335		1.41605e-08	7.84892		Ala	GCC/#	=	0.528103
		Thr	ACC/#	=	0.256988	GTX/#	+	-0.00150516		0.000295235	3.52983		Ile	ATC/#	=	0.244294	GTX/#	+	0.00354116		0.000290054	3.53752		Pro	CCC/#	=	0.107139	GCX/#	+	0.00306807		0.00105336	2.97742		Leu	CTC/#	=	0.165407	CGX/#	+	0.00886737		5.6346e-05	4.24914		Ala	GCC/#	=	0.505999
		Thr	ACC/#	=	0.127244	ACX/#	+	0.00812752		0.0315216	1.50139		Ile	ATC/#	=	0	CCX/#	+	0		0	0		Pro	CCC/#	=	0.172986	GGX/#	+	-0.000839515		0.00113829	2.94375		Leu	CTC/#	=	0.19334	CCX/#	+	0.00447235		0.00014227	3.84689		Ala	GCC/#	=	0.195421
		Thr	ACC/#	=	0	TGX/#	+	0		0	0		Ile	ATC/#	=	0	CAX/#	+	0		0	0		Pro	CCC/#	=	0	TCX/#	+	0		0	0		Leu	CTC/#	=	0.164634	TGX/#	+	0.00923709		0.0483196	1.31588		Ala	GCC/#	=	0.298236
		Thr	ACC/#	=	0	CCX/#	+	0		0	0		Ile	ATC/#	=	0	TGX/#	+	0		0	0		Pro	CCC/#	=	0	AGX/#	+	0		0	0		Leu	CTC/#	=	0	TCX/#	+	0		0	0		Ala	GCC/#	=	0
		Thr	ACC/#	=	0	CAX/#	+	0		0	0		Ile	ATC/#	=	0	GAX/#	+	0		0	0		Pro	CCC/#	=	0	GTX/#	+	0		0	0		Leu	CTC/#	=	0	ACX/#	+	0		0	0		Ala	GCC/#	=	0
		Thr	ACC/#	=	-0.0791724	GAX/#	+	0.0251978		0.0495462	-1.30499		Ile	ATC/#	=	0	ACX/#	+	0		0	0		Pro	CCC/#	=	0	ACX/#	+	0		0	0		Leu	CTC/#	=	0	AGX/#	+	0		0	0		Ala	GCC/#	=	0
		Thr	ACC/#	=	-0.157343	TCX/#	+	0.024085		0.0155148	-1.80925		Ile	ATC/#	=	-0.149007	TCX/#	+	0.0278372		0.0157915	-1.80158		Pro	CCC/#	=	0	TAX/#	+	0		0	0		Leu	CTC/#	=	0	CAX/#	+	0		0	0		Ala	GCC/#	=	-0.148531
		Thr	ACC/#	=	-0.226398	TAX/#	+	0.0239418		0.00439187	-2.35735		Ile	ATC/#	=	-0.17908	AGX/#	+	0.0285638		0.00131058	-2.88254		Pro	CCC/#	=	0	CAX/#	+	0		0	0		Leu	CTC/#	=	0	GAX/#	+	0		0	0		Ala	GCC/#	=	-0.461186
		Thr	ACC/#	=	-0.184657	AGX/#	+	0.0246374		0.00167136	-2.77693		Ile	ATC/#	=	-0.124448	ATX/#	+	0.0309399		0.000489991	-3.30981		Pro	CCC/#	=	-0.129355	GAX/#	+	0.0263746		0.000554942	-3.25575		Leu	CTC/#	=	-0.394696	TAX/#	+	0.0287138		1.97306e-06	-5.70486		Ala	GCC/#	=	-0.375476
		Thr	ACC/#	=	-0.154043	TTX/#	+	0.0280145		4.7256e-08	-7.32554		Ile	ATC/#	=	-0.294349	TAX/#	+	0.0306082		7.26964e-05	-4.13849		Pro	CCC/#	=	-0.167261	ATX/#	+	0.0257031		1.4535e-06	-5.83759		Leu	CTC/#	=	-0.249908	ATX/#	+	0.0365202		4.12653e-11	-10.3844		Ala	GCC/#	=	-0.356734
		Thr	ACC/#	=	-0.208434	ATX/#	+	0.0341899		6.16627e-09	-8.20998		Ile	ATC/#	=	-0.161718	TTX/#	+	0.0328235		8.15508e-10	-9.08857		Pro	CCC/#	=	-0.141837	TTX/#	+	0.0222031		1.19882e-07	-6.92124		Leu	CTC/#	=	-0.170358	AAX/#	+	0.0337606		1.01872e-15	-14.9919		Ala	GCC/#	=	-0.298102
		Thr	ACC/#	=	-0.127009	AAX/#	+	0.0301717		1.10915e-09	-8.95501		Ile	ATC/#	=	-0.127623	AAX/#	+	0.0344375		6.89368e-11	-10.1615		Pro	CCC/#	=	-0.124081	AAX/#	+	0.0250017		2.44615e-10	-9.61152		Leu	CTC/#	=	-0.244302	TTX/#	+	0.033877		5.46968e-19	-18.262		Ala	GCC/#	=	-0.264225
		Thr	ACG/#	=	0.132156	GCX/#	+	-0.000343705		3.83725e-09	8.41598		Met	ATG/#	=	0.116817	TGX/#	+	0.0199036		0.000809653	3.0917		Pro	CCG/#	=	0.218687	GCX/#	+	-0.00640816		8.61631e-17	16.0647		Leu	CTG/#	=	0.660243	CTX/#	+	-0.0207658		4.95973e-30	29.3045		Ala	GCG/#	=	0.377747
		Thr	ACG/#	=	0.147006	CGX/#	+	0.00440001		4.31974e-09	8.36454		Met	ATG/#	=	0.0466188	CCX/#	+	0.0211563		0.0348954	1.45723		Pro	CCG/#	=	0.216055	CGX/#	+	0.00234552		1.36691e-12	11.8643		Leu	CTG/#	=	0.429225	GCX/#	+	-0.0102471		3.76289e-11	10.4245		Ala	GCG/#	=	0.339759
		Thr	ACG/#	=	0.112736	CTX/#	+	0.00214924		3.98302e-06	5.39979		Met	ATG/#	=	0.0531822	CAX/#	+	0.0201458		0.0375157	1.42579		Pro	CCG/#	=	0.190828	CTX/#	+	-0.00255369		8.82444e-11	10.0543		Leu	CTG/#	=	0.429372	CGX/#	+	0.00675755		6.446e-09	8.19071		Ala	GCG/#	=	0.268454
		Thr	ACG/#	=	0.171338	GTX/#	+	-0.00219295		0.000427035	3.36954		Met	ATG/#	=	0.03586	CGX/#	+	0.0223497		0.0456785	1.34029		Pro	CCG/#	=	0.241707	GGX/#	+	-0.00684178		2.24461e-07	6.64886		Leu	CTG/#	=	0.536153	GGX/#	+	-0.0152793		1.11918e-06	5.9511		Ala	GCG/#	=	0.362337
		Thr	ACG/#	=	0.0975199	GGX/#	+	0.00268166		0.0119489	1.92267		Met	ATG/#	=	0	TAX/#	+	0		0	0		Pro	CCG/#	=	0.256378	GTX/#	+	-0.00764971		2.24585e-05	4.64862		Leu	CTG/#	=	0.511589	GTX/#	+	-0.0132458		0.000358502	3.44551		Ala	GCG/#	=	0.425546
		Thr	ACG/#	=	0	TAX/#	+	0		0	0		Met	ATG/#	=	0	GGX/#	+	0		0	0		Pro	CCG/#	=	0	CCX/#	+	0		0	0		Leu	CTG/#	=	0.427492	TGX/#	+	0.00771336		0.0057205	2.24257		Ala	GCG/#	=	0
		Thr	ACG/#	=	0	TGX/#	+	0		0	0		Met	ATG/#	=	0	AGX/#	+	0		0	0		Pro	CCG/#	=	0	TGX/#	+	0		0	0		Leu	CTG/#	=	0.224435	CCX/#	+	0.00954357		0.0207403	1.68319		Ala	GCG/#	=	0
		Thr	ACG/#	=	0	GAX/#	+	0		0	0		Met	ATG/#	=	0	GAX/#	+	0		0	0		Pro	CCG/#	=	0	CAX/#	+	0		0	0		Leu	CTG/#	=	0	CAX/#	+	0		0	0		Ala	GCG/#	=	0
		Thr	ACG/#	=	0	CCX/#	+	0		0	0		Met	ATG/#	=	0	ACX/#	+	0		0	0		Pro	CCG/#	=	0	ACX/#	+	0		0	0		Leu	CTG/#	=	0	GAX/#	+	0		0	0		Ala	GCG/#	=	0
		Thr	ACG/#	=	0	ACX/#	+	0		0	0		Met	ATG/#	=	0	GTX/#	+	0		0	0		Pro	CCG/#	=	-0.0687169	GAX/#	+	0.0177595		0.0477192	-1.32131		Leu	CTG/#	=	0	AGX/#	+	0		0	0		Ala	GCG/#	=	0
		Thr	ACG/#	=	0	CAX/#	+	0		0	0		Met	ATG/#	=	0	CTX/#	+	0		0	0		Pro	CCG/#	=	-0.185132	TAX/#	+	0.0162561		0.00692853	-2.15936		Leu	CTG/#	=	0	ACX/#	+	0		0	0		Ala	GCG/#	=	-0.331985
		Thr	ACG/#	=	-0.10435	TCX/#	+	0.014839		0.0190383	-1.72037		Met	ATG/#	=	0	GCX/#	+	0		0	0		Pro	CCG/#	=	-0.173217	TCX/#	+	0.0187444		0.00180084	-2.74452		Leu	CTG/#	=	-0.607144	TAX/#	+	0.0430997		0.000121377	-3.91587		Ala	GCG/#	=	-0.3063
		Thr	ACG/#	=	-0.101924	AGX/#	+	0.0142124		0.0118523	-1.9262		Met	ATG/#	=	0	ATX/#	+	0		0	0		Pro	CCG/#	=	-0.182974	AGX/#	+	0.0183707		0.000267804	-3.57218		Leu	CTG/#	=	-0.516831	TCX/#	+	0.0485332		5.50532e-05	-4.25922		Ala	GCG/#	=	-0.344118
		Thr	ACG/#	=	-0.0985132	ATX/#	+	0.0180191		0.000116231	-3.93468		Met	ATG/#	=	0	TCX/#	+	0		0	0		Pro	CCG/#	=	-0.131118	ATX/#	+	0.0211499		4.28471e-05	-4.36808		Leu	CTG/#	=	-0.40242	ATX/#	+	0.0567035		3.32131e-08	-7.47869		Ala	GCG/#	=	-0.22084
		Thr	ACG/#	=	-0.0904279	TTX/#	+	0.0165079		4.23016e-06	-5.37364		Met	ATG/#	=	-0.0209141	AAX/#	+	0.0259226		0.0417753	-1.37908		Pro	CCG/#	=	-0.152376	TTX/#	+	0.021696		1.26803e-10	-9.89687		Leu	CTG/#	=	-0.303844	AAX/#	+	0.0556211		5.10745e-14	-13.2918		Ala	GCG/#	=	-0.187285
		Thr	ACG/#	=	-0.0788412	AAX/#	+	0.0182619		5.29473e-08	-7.27616		Met	ATG/#	=	-0.0359286	TTX/#	+	0.0264111		0.00823521	-2.08433		Pro	CCG/#	=	-0.126952	AAX/#	+	0.0239797		2.41545e-13	-12.617		Leu	CTG/#	=	-0.437885	TTX/#	+	0.0560011		5.62487e-17	-16.2499		Ala	GCG/#	=	-0.187954
		Thr	ACT/#	=	0.129518	TTX/#	+	0.00448388		2.87105e-11	10.542		Ile	ATT/#	=	0.519671	ATX/#	+	-0.0201704		3.99386e-24	23.3986		Pro	CCT/#	=	0.129406	AGX/#	+	0.00661654		8.73818e-05	4.05858		Leu	CTT/#	=	0.127035	GAX/#	+	0.00130552		0.000212466	3.67271		Ala	GCT/#	=	0.0658909
		Thr	ACT/#	=	0.0881974	AAX/#	+	0.00478687		3.27654e-09	8.48458		Ile	ATT/#	=	0.389665	TTX/#	+	-0.00522134		1.79765e-21	20.7453		Pro	CCT/#	=	0.131134	TCX/#	+	0.00589299		0.0003112	3.50696		Leu	CTT/#	=	0.0991713	ATX/#	+	0.00773563		0.00259522	2.58583		Ala	GCT/#	=	0
		Thr	ACT/#	=	0.225038	TCX/#	+	0.00285169		3.73255e-07	6.42799		Ile	ATT/#	=	0.259989	AAX/#	+	-0.00369953		1.00194e-15	14.9992		Pro	CCT/#	=	0	CCX/#	+	0		0	0		Leu	CTT/#	=	0.145112	GTX/#	+	0.00680666		0.0209178	1.67948		Ala	GCT/#	=	0
		Thr	ACT/#	=	0.106467	ATX/#	+	0.00538973		5.98985e-05	4.22258		Ile	ATT/#	=	0.626795	TAX/#	+	0.0031142		6.59657e-07	6.18068		Pro	CCT/#	=	0	CAX/#	+	0		0	0		Leu	CTT/#	=	0	ACX/#	+	0		0	0		Ala	GCT/#	=	0
		Thr	ACT/#	=	0.141518	TAX/#	+	0.00968374		0.0127466	1.89461		Ile	ATT/#	=	0	ACX/#	+	0		0	0		Pro	CCT/#	=	0	GTX/#	+	0		0	0		Leu	CTT/#	=	0	TCX/#	+	0		0	0		Ala	GCT/#	=	0
		Thr	ACT/#	=	0	TGX/#	+	0		0	0		Ile	ATT/#	=	0	GAX/#	+	0		0	0		Pro	CCT/#	=	0	TGX/#	+	0		0	0		Leu	CTT/#	=	0	TTX/#	+	0		0	0		Ala	GCT/#	=	0
		Thr	ACT/#	=	0	CCX/#	+	0		0	0		Ile	ATT/#	=	0	TCX/#	+	0		0	0		Pro	CCT/#	=	0	ACX/#	+	0		0	0		Leu	CTT/#	=	0	AAX/#	+	0		0	0		Ala	GCT/#	=	0
		Thr	ACT/#	=	0	ACX/#	+	0		0	0		Ile	ATT/#	=	-0.204643	AGX/#	+	0.0357951		0.03649	-1.43783		Pro	CCT/#	=	0	TTX/#	+	0		0	0		Leu	CTT/#	=	0	AGX/#	+	0		0	0		Ala	GCT/#	=	0
		Thr	ACT/#	=	0	AGX/#	+	0		0	0		Ile	ATT/#	=	-0.208424	CAX/#	+	0.03921		0.0228428	-1.64125		Pro	CCT/#	=	0	CTX/#	+	0		0	0		Leu	CTT/#	=	0	GCX/#	+	0		0	0		Ala	GCT/#	=	0
		Thr	ACT/#	=	0	GAX/#	+	0		0	0		Ile	ATT/#	=	-0.421009	GTX/#	+	0.0541061		0.000314128	-3.50289		Pro	CCT/#	=	0	GAX/#	+	0		0	0		Leu	CTT/#	=	0	TAX/#	+	0		0	0		Ala	GCT/#	=	0
		Thr	ACT/#	=	0	CAX/#	+	0		0	0		Ile	ATT/#	=	-0.377043	GGX/#	+	0.0514335		3.49118e-05	-4.45703		Pro	CCT/#	=	0	TAX/#	+	0		0	0		Leu	CTT/#	=	0	GGX/#	+	0		0	0		Ala	GCT/#	=	0
		Thr	ACT/#	=	-0.185751	GTX/#	+	0.0272725		0.000234318	-3.63019		Ile	ATT/#	=	-0.546345	TGX/#	+	0.0429162		8.63123e-06	-5.06393		Pro	CCT/#	=	0	GGX/#	+	0		0	0		Leu	CTT/#	=	0	CTX/#	+	0		0	0		Ala	GCT/#	=	0
		Thr	ACT/#	=	-0.176782	GGX/#	+	0.0267996		6.26162e-06	-5.20331		Ile	ATT/#	=	-0.269434	GCX/#	+	0.0455331		1.07889e-06	-5.96702		Pro	CCT/#	=	0	ATX/#	+	0		0	0		Leu	CTT/#	=	-0.1346	TGX/#	+	0.0207195		0.0453176	-1.34373		Ala	GCT/#	=	0
		Thr	ACT/#	=	-0.136565	CGX/#	+	0.019367		2.57749e-07	-6.5888		Ile	ATT/#	=	-0.304114	CGX/#	+	0.0360083		7.76555e-07	-6.10983		Pro	CCT/#	=	0	AAX/#	+	0		0	0		Leu	CTT/#	=	-0.0967594	CCX/#	+	0.0214783		0.0207462	-1.68306		Ala	GCT/#	=	0
		Thr	ACT/#	=	-0.137833	GCX/#	+	0.0248713		3.50754e-09	-8.455		Ile	ATT/#	=	-0.418402	CCX/#	+	0.0473086		2.16848e-08	-7.66384		Pro	CCT/#	=	-0.0396468	GCX/#	+	0.0157609		0.0468406	-1.32938		Leu	CTT/#	=	-0.122913	CGX/#	+	0.0206124		0.000225369	-3.64711		Ala	GCT/#	=	-0.0580865
		Thr	ACT/#	=	-0.190552	CTX/#	+	0.0268903		1.27586e-16	-15.8942		Ile	ATT/#	=	-0.462734	CTX/#	+	0.0551923		6.77526e-19	-18.1691		Pro	CCT/#	=	-0.0588914	CGX/#	+	0.0148293		0.00768434	-2.11439		Leu	CTT/#	=	-0.206971	CAX/#	+	0.0297429		1.01874e-05	-4.99194		Ala	GCT/#	=	-0.0827502
[truncated: 32 more columns]
